# Supplementary material for: Evolutionary conservation of sequence motifs at sites of protein modification
Source: J Biol Chem. 2023 Mar 16;299(5):104617. doi: 10.1016/j.jbc.2023.104617 (PMC10139944; doi:10.1016/j.jbc.2023.104617)
Supplement: Supporting Dataset S1–S11 [file mmc1.xlsx]

## Sheet: S1_Paralog_fivemajormods
ORF	Gene	ModSite	ModType	Modaas	Modpos	para.ORF	para.Gene	para.needle.pos	para.needle.aas	needle.conserved
YAL015C	NTG1	S341	phosphorylated residue	S	341	YOL043C	NTG2	332	N	FALSE
YAL015C	NTG1	S353	phosphorylated residue	S	353	YOL043C	NTG2	344	E	FALSE
YAL017W	PSK1	S10	phosphorylated residue	S	10	YOL045W	PSK2	11	A	FALSE
YAL017W	PSK1	S1013	phosphorylated residue	S	1013	YOL045W	PSK2	793	R	FALSE
YAL017W	PSK1	S1018	phosphorylated residue	S	1018	YOL045W	PSK2	NA	-	FALSE
YAL017W	PSK1	S1020	phosphorylated residue	S	1020	YOL045W	PSK2	NA	-	FALSE
YAL017W	PSK1	S1023	phosphorylated residue	S	1023	YOL045W	PSK2	NA	-	FALSE
YAL017W	PSK1	S1027	phosphorylated residue	S	1027	YOL045W	PSK2	NA	-	FALSE
YAL017W	PSK1	S1030	phosphorylated residue	S	1030	YOL045W	PSK2	NA	-	FALSE
YAL017W	PSK1	S1035	phosphorylated residue	S	1035	YOL045W	PSK2	NA	-	FALSE
YAL017W	PSK1	S1055	phosphorylated residue	S	1055	YOL045W	PSK2	NA	-	FALSE
YAL017W	PSK1	S1074	phosphorylated residue	S	1074	YOL045W	PSK2	819	A	FALSE
YAL017W	PSK1	S1094	phosphorylated residue	S	1094	YOL045W	PSK2	839	S	TRUE
YAL017W	PSK1	S113	phosphorylated residue	S	113	YOL045W	PSK2	43	S	TRUE
YAL017W	PSK1	S13	phosphorylated residue	S	13	YOL045W	PSK2	14	S	TRUE
YAL017W	PSK1	S185	phosphorylated residue	S	185	YOL045W	PSK2	107	Y	FALSE
YAL017W	PSK1	S192	phosphorylated residue	S	192	YOL045W	PSK2	110	S	TRUE
YAL017W	PSK1	S202	phosphorylated residue	S	202	YOL045W	PSK2	NA	-	FALSE
YAL017W	PSK1	S247	phosphorylated residue	S	247	YOL045W	PSK2	148	R	FALSE
YAL017W	PSK1	S255	phosphorylated residue	S	255	YOL045W	PSK2	156	S	TRUE
YAL017W	PSK1	S275	phosphorylated residue	S	275	YOL045W	PSK2	NA	-	FALSE
YAL017W	PSK1	S286	phosphorylated residue	S	286	YOL045W	PSK2	NA	-	FALSE
YAL017W	PSK1	S291	phosphorylated residue	S	291	YOL045W	PSK2	NA	-	FALSE
YAL017W	PSK1	S301	phosphorylated residue	S	301	YOL045W	PSK2	NA	-	FALSE
YAL017W	PSK1	S306	phosphorylated residue	S	306	YOL045W	PSK2	NA	-	FALSE
YAL017W	PSK1	S307	phosphorylated residue	S	307	YOL045W	PSK2	NA	-	FALSE
YAL017W	PSK1	S327	phosphorylated residue	S	327	YOL045W	PSK2	NA	-	FALSE
YAL017W	PSK1	S340	phosphorylated residue	S	340	YOL045W	PSK2	178	N	FALSE
YAL017W	PSK1	S364	phosphorylated residue	S	364	YOL045W	PSK2	202	S	TRUE
YAL017W	PSK1	S40	phosphorylated residue	S	40	YOL045W	PSK2	NA	-	FALSE
YAL017W	PSK1	S59	phosphorylated residue	S	59	YOL045W	PSK2	22	V	FALSE
YAL017W	PSK1	S601	phosphorylated residue	S	601	YOL045W	PSK2	NA	-	FALSE
YAL017W	PSK1	S607	phosphorylated residue	S	607	YOL045W	PSK2	NA	-	FALSE
YAL017W	PSK1	S608	phosphorylated residue	S	608	YOL045W	PSK2	NA	-	FALSE
YAL017W	PSK1	S612	phosphorylated residue	S	612	YOL045W	PSK2	NA	-	FALSE
YAL017W	PSK1	S626	phosphorylated residue	S	626	YOL045W	PSK2	423	N	FALSE
YAL017W	PSK1	S632	phosphorylated residue	S	632	YOL045W	PSK2	429	Q	FALSE
YAL017W	PSK1	S649	phosphorylated residue	S	649	YOL045W	PSK2	NA	-	FALSE
YAL017W	PSK1	S652	phosphorylated residue	S	652	YOL045W	PSK2	NA	-	FALSE
YAL017W	PSK1	S654	phosphorylated residue	S	654	YOL045W	PSK2	432	S	TRUE
YAL017W	PSK1	S655	phosphorylated residue	S	655	YOL045W	PSK2	433	T	FALSE
YAL017W	PSK1	S656	phosphorylated residue	S	656	YOL045W	PSK2	434	S	TRUE
YAL017W	PSK1	S7	phosphorylated residue	S	7	YOL045W	PSK2	8	A	FALSE
YAL017W	PSK1	S905	phosphorylated residue	S	905	YOL045W	PSK2	683	S	TRUE
YAL017W	PSK1	S906	phosphorylated residue	S	906	YOL045W	PSK2	684	S	TRUE
YAL017W	PSK1	S915	phosphorylated residue	S	915	YOL045W	PSK2	693	E	FALSE
YAL017W	PSK1	S918	phosphorylated residue	S	918	YOL045W	PSK2	696	P	FALSE
YAL017W	PSK1	S926	phosphorylated residue	S	926	YOL045W	PSK2	704	A	FALSE
YAL017W	PSK1	S929	phosphorylated residue	S	929	YOL045W	PSK2	707	S	TRUE
YAL017W	PSK1	S953	phosphorylated residue	S	953	YOL045W	PSK2	734	S	TRUE
YAL017W	PSK1	S954	phosphorylated residue	S	954	YOL045W	PSK2	735	C	FALSE
YAL017W	PSK1	S955	phosphorylated residue	S	955	YOL045W	PSK2	736	G	FALSE
YAL017W	PSK1	S992	phosphorylated residue	S	992	YOL045W	PSK2	772	T	FALSE
YAL017W	PSK1	T1021	phosphorylated residue	T	1021	YOL045W	PSK2	NA	-	FALSE
YAL017W	PSK1	T1048	phosphorylated residue	T	1048	YOL045W	PSK2	NA	-	FALSE
YAL017W	PSK1	T1079	phosphorylated residue	T	1079	YOL045W	PSK2	824	T	TRUE
YAL017W	PSK1	T236	phosphorylated residue	T	236	YOL045W	PSK2	NA	-	FALSE
YAL017W	PSK1	T300	phosphorylated residue	T	300	YOL045W	PSK2	NA	-	FALSE
YAL017W	PSK1	T37	phosphorylated residue	T	37	YOL045W	PSK2	19	T	TRUE
YAL017W	PSK1	T56	phosphorylated residue	T	56	YOL045W	PSK2	NA	-	FALSE
YAL017W	PSK1	T599	phosphorylated residue	T	599	YOL045W	PSK2	NA	-	FALSE
YAL017W	PSK1	T610	phosphorylated residue	T	610	YOL045W	PSK2	NA	-	FALSE
YAL017W	PSK1	T63	phosphorylated residue	T	63	YOL045W	PSK2	26	K	FALSE
YAL017W	PSK1	T919	phosphorylated residue	T	919	YOL045W	PSK2	697	V	FALSE
YAL017W	PSK1	T930	phosphorylated residue	T	930	YOL045W	PSK2	710	S	FALSE
YAL017W	PSK1	T956	phosphorylated residue	T	956	YOL045W	PSK2	737	K	FALSE
YAL017W	PSK1	Y54	phosphorylated residue	Y	54	YOL045W	PSK2	NA	-	FALSE
YAL023C	PMT2	N131	N-glycosylated residue	N	131	YOR321W	PMT3	124	N	TRUE
YAL023C	PMT2	N403	N-glycosylated residue	N	403	YOR321W	PMT3	398	N	TRUE
YAL023C	PMT2	S28	phosphorylated residue	S	28	YOR321W	PMT3	23	P	FALSE
YAL023C	PMT2	S29	phosphorylated residue	S	29	YOR321W	PMT3	24	I	FALSE
YAL023C	PMT2	S30	phosphorylated residue	S	30	YOR321W	PMT3	NA	-	FALSE
YAL023C	PMT2	S32	phosphorylated residue	S	32	YOR321W	PMT3	NA	-	FALSE
YAL023C	PMT2	S34	phosphorylated residue	S	34	YOR321W	PMT3	26	K	FALSE
YAL023C	PMT2	S38	phosphorylated residue	S	38	YOR321W	PMT3	30	E	FALSE
YAL023C	PMT2	S39	phosphorylated residue	S	39	YOR321W	PMT3	31	D	FALSE
YAL023C	PMT2	S5	phosphorylated residue	S	5	YOR321W	PMT3	5	V	FALSE
YAL023C	PMT2	S6	phosphorylated residue	S	6	YOR321W	PMT3	6	A	FALSE
YAL028W	FRT2	S127	phosphorylated residue	S	127	YOR324C	FRT1	171	S	TRUE
YAL028W	FRT2	S22	phosphorylated residue	S	22	YOR324C	FRT1	42	K	FALSE
YAL028W	FRT2	S271	phosphorylated residue	S	271	YOR324C	FRT1	300	G	FALSE
YAL028W	FRT2	S352	phosphorylated residue	S	352	YOR324C	FRT1	423	N	FALSE
YAL029C	MYO4	S1041	phosphorylated residue	S	1041	YOR326W	MYO2	NA	-	FALSE
YAL029C	MYO4	S1044	phosphorylated residue	S	1044	YOR326W	MYO2	1067	Q	FALSE
YAL029C	MYO4	S585	phosphorylated residue	S	585	YOR326W	MYO2	584	T	FALSE
YAL029C	MYO4	S587	phosphorylated residue	S	587	YOR326W	MYO2	586	S	TRUE
YAL029C	MYO4	S934	phosphorylated residue	S	934	YOR326W	MYO2	938	E	FALSE
YAL029C	MYO4	T965	phosphorylated residue	T	965	YOR326W	MYO2	982	Q	FALSE
YAL030W	SNC1	K49	ubiquitinylated lysine	K	49	YOR327C	SNC2	48	K	TRUE
YAL030W	SNC1	K63	ubiquitinylated lysine	K	63	YOR327C	SNC2	62	K	TRUE
YAL030W	SNC1	K75	ubiquitinylated lysine	K	75	YOR327C	SNC2	74	K	TRUE
YAL030W	SNC1	S13	phosphorylated residue	S	13	YOR327C	SNC2	13	P	FALSE
YAL030W	SNC1	S25	phosphorylated residue	S	25	YOR327C	SNC2	24	S	TRUE
YAL030W	SNC1	S59	phosphorylated residue	S	59	YOR327C	SNC2	58	S	TRUE
YAL030W	SNC1	S70	phosphorylated residue	S	70	YOR327C	SNC2	69	S	TRUE
YAL030W	SNC1	T58	phosphorylated residue	T	58	YOR327C	SNC2	57	T	TRUE
YAL030W	SNC1	Y10	phosphorylated residue	Y	10	YOR327C	SNC2	10	Y	TRUE
YAL034C	FUN19	S103	phosphorylated residue	S	103	YOR338W		91	Q	FALSE
YAL034C	FUN19	S106	phosphorylated residue	S	106	YOR338W		NA	-	FALSE
YAL034C	FUN19	S110	phosphorylated residue	S	110	YOR338W		92	C	FALSE
YAL034C	FUN19	S116	phosphorylated residue	S	116	YOR338W		98	P	FALSE
YAL034C	FUN19	S207	phosphorylated residue	S	207	YOR338W		162	S	TRUE
YAL034C	FUN19	S211	phosphorylated residue	S	211	YOR338W		166	S	TRUE
YAL034C	FUN19	S250	phosphorylated residue	S	250	YOR338W		209	S	TRUE
YAL034C	FUN19	S259	phosphorylated residue	S	259	YOR338W		212	P	FALSE
YAL034C	FUN19	S5	phosphorylated residue	S	5	YOR338W		9	S	TRUE
YAL034C	FUN19	S82	phosphorylated residue	S	82	YOR338W		70	A	FALSE
YAL034C	FUN19	S94	phosphorylated residue	S	94	YOR338W		82	S	TRUE
YAL034C	FUN19	T122	phosphorylated residue	T	122	YOR338W		NA	-	FALSE
YAL034C	FUN19	T194	phosphorylated residue	T	194	YOR338W		NA	-	FALSE
YAL038W	CDC19	K124	monoacetylated residue	K	124	YOR347C	PYK2	126	K	TRUE
YAL038W	CDC19	K124	succinylated residue	K	124	YOR347C	PYK2	126	K	TRUE
YAL038W	CDC19	K124	ubiquitinylated lysine	K	124	YOR347C	PYK2	126	K	TRUE
YAL038W	CDC19	K131	monoacetylated residue	K	131	YOR347C	PYK2	133	A	FALSE
YAL038W	CDC19	K131	succinylated residue	K	131	YOR347C	PYK2	133	A	FALSE
YAL038W	CDC19	K135	ubiquitinylated lysine	K	135	YOR347C	PYK2	137	K	TRUE
YAL038W	CDC19	K166	ubiquitinylated lysine	K	166	YOR347C	PYK2	168	Q	FALSE
YAL038W	CDC19	K172	ubiquitinylated lysine	K	172	YOR347C	PYK2	174	Y	FALSE
YAL038W	CDC19	K177	monoacetylated residue	K	177	YOR347C	PYK2	179	K	TRUE
YAL038W	CDC19	K177	succinylated residue	K	177	YOR347C	PYK2	179	K	TRUE
YAL038W	CDC19	K177	ubiquitinylated lysine	K	177	YOR347C	PYK2	179	K	TRUE
YAL038W	CDC19	K194	monoacetylated residue	K	194	YOR347C	PYK2	196	K	TRUE
YAL038W	CDC19	K194	succinylated residue	K	194	YOR347C	PYK2	196	K	TRUE
YAL038W	CDC19	K194	ubiquitinylated lysine	K	194	YOR347C	PYK2	196	K	TRUE
YAL038W	CDC19	K196	monoacetylated residue	K	196	YOR347C	PYK2	198	M	FALSE
YAL038W	CDC19	K196	succinylated residue	K	196	YOR347C	PYK2	198	M	FALSE
YAL038W	CDC19	K204	ubiquitinylated lysine	K	204	YOR347C	PYK2	206	R	FALSE
YAL038W	CDC19	K233	monoacetylated residue	K	233	YOR347C	PYK2	235	Q	FALSE
YAL038W	CDC19	K233	succinylated residue	K	233	YOR347C	PYK2	235	Q	FALSE
YAL038W	CDC19	K233	ubiquitinylated lysine	K	233	YOR347C	PYK2	235	Q	FALSE
YAL038W	CDC19	K240	succinylated residue	K	240	YOR347C	PYK2	242	K	TRUE
YAL038W	CDC19	K240	ubiquitinylated lysine	K	240	YOR347C	PYK2	242	K	TRUE
YAL038W	CDC19	K255	monoacetylated residue	K	255	YOR347C	PYK2	257	E	FALSE
YAL038W	CDC19	K255	succinylated residue	K	255	YOR347C	PYK2	257	E	FALSE
YAL038W	CDC19	K255	ubiquitinylated lysine	K	255	YOR347C	PYK2	257	E	FALSE
YAL038W	CDC19	K281	succinylated residue	K	281	YOR347C	PYK2	283	K	TRUE
YAL038W	CDC19	K286	ubiquitinylated lysine	K	286	YOR347C	PYK2	288	K	TRUE
YAL038W	CDC19	K292	ubiquitinylated lysine	K	292	YOR347C	PYK2	294	K	TRUE
YAL038W	CDC19	K30	monoacetylated residue	K	30	YOR347C	PYK2	32	K	TRUE
YAL038W	CDC19	K30	succinylated residue	K	30	YOR347C	PYK2	32	K	TRUE
YAL038W	CDC19	K30	ubiquitinylated lysine	K	30	YOR347C	PYK2	32	K	TRUE
YAL038W	CDC19	K374	ubiquitinylated lysine	K	374	YOR347C	PYK2	376	K	TRUE
YAL038W	CDC19	K394	ubiquitinylated lysine	K	394	YOR347C	PYK2	396	D	FALSE
YAL038W	CDC19	K396	ubiquitinylated lysine	K	396	YOR347C	PYK2	398	K	TRUE
YAL038W	CDC19	K42	ubiquitinylated lysine	K	42	YOR347C	PYK2	44	K	TRUE
YAL038W	CDC19	K446	succinylated residue	K	446	YOR347C	PYK2	448	P	FALSE
YAL038W	CDC19	K446	ubiquitinylated lysine	K	446	YOR347C	PYK2	448	P	FALSE
YAL038W	CDC19	K466	monoacetylated residue	K	466	YOR347C	PYK2	468	M	FALSE
YAL038W	CDC19	K466	succinylated residue	K	466	YOR347C	PYK2	468	M	FALSE
YAL038W	CDC19	K466	ubiquitinylated lysine	K	466	YOR347C	PYK2	468	M	FALSE
YAL038W	CDC19	K468	monoacetylated residue	K	468	YOR347C	PYK2	470	R	FALSE
YAL038W	CDC19	K468	succinylated residue	K	468	YOR347C	PYK2	470	R	FALSE
YAL038W	CDC19	K468	ubiquitinylated lysine	K	468	YOR347C	PYK2	470	R	FALSE
YAL038W	CDC19	K474	succinylated residue	K	474	YOR347C	PYK2	476	D	FALSE
YAL038W	CDC19	K486	ubiquitinylated lysine	K	486	YOR347C	PYK2	488	K	TRUE
YAL038W	CDC19	K61	monoacetylated residue	K	61	YOR347C	PYK2	63	Q	FALSE
YAL038W	CDC19	K61	succinylated residue	K	61	YOR347C	PYK2	63	Q	FALSE
YAL038W	CDC19	K61	ubiquitinylated lysine	K	61	YOR347C	PYK2	63	Q	FALSE
YAL038W	CDC19	K69	ubiquitinylated lysine	K	69	YOR347C	PYK2	71	K	TRUE
YAL038W	CDC19	K86	monoacetylated residue	K	86	YOR347C	PYK2	88	K	TRUE
YAL038W	CDC19	K86	succinylated residue	K	86	YOR347C	PYK2	88	K	TRUE
YAL038W	CDC19	K86	ubiquitinylated lysine	K	86	YOR347C	PYK2	88	K	TRUE
YAL038W	CDC19	S138	phosphorylated residue	S	138	YOR347C	PYK2	140	V	FALSE
YAL038W	CDC19	S16	phosphorylated residue	S	16	YOR347C	PYK2	18	Q	FALSE
YAL038W	CDC19	S192	phosphorylated residue	S	192	YOR347C	PYK2	194	S	TRUE
YAL038W	CDC19	S22	phosphorylated residue	S	22	YOR347C	PYK2	24	S	TRUE
YAL038W	CDC19	S303	phosphorylated residue	S	303	YOR347C	PYK2	305	S	TRUE
YAL038W	CDC19	S316	phosphorylated residue	S	316	YOR347C	PYK2	318	S	TRUE
YAL038W	CDC19	S332	phosphorylated residue	S	332	YOR347C	PYK2	334	S	TRUE
YAL038W	CDC19	S385	phosphorylated residue	S	385	YOR347C	PYK2	387	A	FALSE
YAL038W	CDC19	S402	phosphorylated residue	S	402	YOR347C	PYK2	404	S	TRUE
YAL038W	CDC19	S404	phosphorylated residue	S	404	YOR347C	PYK2	406	T	FALSE
YAL038W	CDC19	S433	phosphorylated residue	S	433	YOR347C	PYK2	435	A	FALSE
YAL038W	CDC19	S450	phosphorylated residue	S	450	YOR347C	PYK2	452	D	FALSE
YAL038W	CDC19	S492	phosphorylated residue	S	492	YOR347C	PYK2	494	S	TRUE
YAL038W	CDC19	S498	phosphorylated residue	S	498	YOR347C	PYK2	500	S	TRUE
YAL038W	CDC19	S53	phosphorylated residue	S	53	YOR347C	PYK2	55	S	TRUE
YAL038W	CDC19	S56	phosphorylated residue	S	56	YOR347C	PYK2	58	S	TRUE
YAL038W	CDC19	S62	phosphorylated residue	S	62	YOR347C	PYK2	64	S	TRUE
YAL038W	CDC19	S70	phosphorylated residue	S	70	YOR347C	PYK2	72	S	TRUE
YAL038W	CDC19	S9	phosphorylated residue	S	9	YOR347C	PYK2	11	N	FALSE
YAL038W	CDC19	T134	phosphorylated residue	T	134	YOR347C	PYK2	136	T	TRUE
YAL038W	CDC19	T184	phosphorylated residue	T	184	YOR347C	PYK2	186	T	TRUE
YAL038W	CDC19	T21	phosphorylated residue	T	21	YOR347C	PYK2	23	T	TRUE
YAL038W	CDC19	T217	phosphorylated residue	T	217	YOR347C	PYK2	219	T	TRUE
YAL038W	CDC19	T223	phosphorylated residue	T	223	YOR347C	PYK2	225	S	FALSE
YAL038W	CDC19	T257	phosphorylated residue	T	257	YOR347C	PYK2	259	T	TRUE
YAL038W	CDC19	T26	phosphorylated residue	T	26	YOR347C	PYK2	28	T	TRUE
YAL038W	CDC19	T298	phosphorylated residue	T	298	YOR347C	PYK2	300	T	TRUE
YAL038W	CDC19	T31	phosphorylated residue	T	31	YOR347C	PYK2	33	T	TRUE
YAL038W	CDC19	T372	phosphorylated residue	T	372	YOR347C	PYK2	374	T	TRUE
YAL038W	CDC19	T381	phosphorylated residue	T	381	YOR347C	PYK2	383	T	TRUE
YAL038W	CDC19	T403	phosphorylated residue	T	403	YOR347C	PYK2	405	T	TRUE
YAL038W	CDC19	T406	phosphorylated residue	T	406	YOR347C	PYK2	408	N	FALSE
YAL038W	CDC19	T407	phosphorylated residue	T	407	YOR347C	PYK2	409	T	TRUE
YAL038W	CDC19	T478	phosphorylated residue	T	478	YOR347C	PYK2	480	T	TRUE
YAL038W	CDC19	T494	phosphorylated residue	T	494	YOR347C	PYK2	496	T	TRUE
YAL038W	CDC19	T499	phosphorylated residue	T	499	YOR347C	PYK2	501	T	TRUE
YAL038W	CDC19	T8	phosphorylated residue	T	8	YOR347C	PYK2	10	A	FALSE
YAL038W	CDC19	Y479	phosphorylated residue	Y	479	YOR347C	PYK2	481	V	FALSE
YAL038W	CDC19	Y57	phosphorylated residue	Y	57	YOR347C	PYK2	59	Y	TRUE
YAL038W	CDC19	Y74	phosphorylated residue	Y	74	YOR347C	PYK2	76	F	FALSE
YAL051W	OAF1	S144	phosphorylated residue	S	144	YOR363C	PIP2	NA	-	FALSE
YAL051W	OAF1	S152	phosphorylated residue	S	152	YOR363C	PIP2	NA	-	FALSE
YAL051W	OAF1	S155	phosphorylated residue	S	155	YOR363C	PIP2	95	F	FALSE
YAL051W	OAF1	S947	phosphorylated residue	S	947	YOR363C	PIP2	875	N	FALSE
YAL051W	OAF1	S949	phosphorylated residue	S	949	YOR363C	PIP2	877	S	TRUE
YAL051W	OAF1	T158	phosphorylated residue	T	158	YOR363C	PIP2	98	A	FALSE
YAL053W	FLC2	K621	ubiquitinylated lysine	K	621	YOR365C		645	D	FALSE
YAL053W	FLC2	K630	ubiquitinylated lysine	K	630	YOR365C		653	K	TRUE
YAL053W	FLC2	K638	ubiquitinylated lysine	K	638	YOR365C		661	V	FALSE
YAL053W	FLC2	K650	ubiquitinylated lysine	K	650	YOR365C		673	K	TRUE
YAL053W	FLC2	K662	ubiquitinylated lysine	K	662	YOR365C		685	Q	FALSE
YAL053W	FLC2	K671	ubiquitinylated lysine	K	671	YOR365C		694	Q	FALSE
YAL053W	FLC2	K750	ubiquitinylated lysine	K	750	YOR365C		NA	-	FALSE
YAL053W	FLC2	N156	N-glycosylated residue	N	156	YOR365C		178	I	FALSE
YAL053W	FLC2	S626	phosphorylated residue	S	626	YOR365C		650	S	TRUE
YAL053W	FLC2	S643	phosphorylated residue	S	643	YOR365C		666	P	FALSE
YAL053W	FLC2	S688	phosphorylated residue	S	688	YOR365C		NA	-	FALSE
YAL053W	FLC2	S689	phosphorylated residue	S	689	YOR365C		NA	-	FALSE
YAL053W	FLC2	S690	phosphorylated residue	S	690	YOR365C		NA	-	FALSE
YAL053W	FLC2	S691	phosphorylated residue	S	691	YOR365C		NA	-	FALSE
YAL053W	FLC2	S734	phosphorylated residue	S	734	YOR365C		NA	-	FALSE
YAL053W	FLC2	S744	phosphorylated residue	S	744	YOR365C		NA	-	FALSE
YAL053W	FLC2	S747	phosphorylated residue	S	747	YOR365C		NA	-	FALSE
YAL053W	FLC2	S753	phosphorylated residue	S	753	YOR365C		NA	-	FALSE
YAL053W	FLC2	S754	phosphorylated residue	S	754	YOR365C		NA	-	FALSE
YAL053W	FLC2	S772	phosphorylated residue	S	772	YOR365C		NA	-	FALSE
YAL053W	FLC2	T668	phosphorylated residue	T	668	YOR365C		691	L	FALSE
YAL053W	FLC2	T736	phosphorylated residue	T	736	YOR365C		NA	-	FALSE
YAL053W	FLC2	T743	phosphorylated residue	T	743	YOR365C		NA	-	FALSE
YAL056W	GPB2	K686	ubiquitinylated lysine	K	686	YOR371C	GPB1	NA	-	FALSE
YAL056W	GPB2	S24	phosphorylated residue	S	24	YOR371C	GPB1	20	Q	FALSE
YAL056W	GPB2	S243	phosphorylated residue	S	243	YOR371C	GPB1	NA	-	FALSE
YAL056W	GPB2	S245	phosphorylated residue	S	245	YOR371C	GPB1	NA	-	FALSE
YAL056W	GPB2	S457	phosphorylated residue	S	457	YOR371C	GPB1	470	S	TRUE
YAL056W	GPB2	S460	phosphorylated residue	S	460	YOR371C	GPB1	473	N	FALSE
YAL056W	GPB2	S462	phosphorylated residue	S	462	YOR371C	GPB1	475	T	FALSE
YAL056W	GPB2	S471	phosphorylated residue	S	471	YOR371C	GPB1	484	I	FALSE
YAL056W	GPB2	S58	phosphorylated residue	S	58	YOR371C	GPB1	50	S	TRUE
YAL056W	GPB2	S607	phosphorylated residue	S	607	YOR371C	GPB1	NA	-	FALSE
YAL056W	GPB2	S633	phosphorylated residue	S	633	YOR371C	GPB1	680	D	FALSE
YAL056W	GPB2	S668	phosphorylated residue	S	668	YOR371C	GPB1	710	A	FALSE
YAL056W	GPB2	S728	phosphorylated residue	S	728	YOR371C	GPB1	752	E	FALSE
YAL056W	GPB2	S729	phosphorylated residue	S	729	YOR371C	GPB1	753	E	FALSE
YAL056W	GPB2	S822	phosphorylated residue	S	822	YOR371C	GPB1	836	S	TRUE
YAL056W	GPB2	T248	phosphorylated residue	T	248	YOR371C	GPB1	NA	-	FALSE
YAL056W	GPB2	T54	phosphorylated residue	T	54	YOR371C	GPB1	46	S	FALSE
YAL056W	GPB2	T673	phosphorylated residue	T	673	YOR371C	GPB1	NA	-	FALSE
YAL062W	GDH3	K75	ubiquitinylated lysine	K	75	YOR375C	GDH1	74	K	TRUE
YAL062W	GDH3	K90	ubiquitinylated lysine	K	90	YOR375C	GDH1	89	K	TRUE
YAR002C-A	ERP1	T97	phosphorylated residue	T	97	YGL002W	ERP6	94	S	FALSE
YAR033W	MST28	S179	phosphorylated residue	S	179	YGL051W	MST27	179	S	TRUE
YAR033W	MST28	S193	phosphorylated residue	S	193	YGL051W	MST27	193	S	TRUE
YAR033W	MST28	T182	phosphorylated residue	T	182	YGL051W	MST27	182	T	TRUE
YAR033W	MST28	T3	phosphorylated residue	T	3	YGL051W	MST27	3	T	TRUE
YAR042W	SWH1	S1056	phosphorylated residue	S	1056	YDL019C	OSH2	1151	S	TRUE
YAR042W	SWH1	S394	phosphorylated residue	S	394	YDL019C	OSH2	401	P	FALSE
YAR042W	SWH1	S400	phosphorylated residue	S	400	YDL019C	OSH2	407	K	FALSE
YAR042W	SWH1	S408	phosphorylated residue	S	408	YDL019C	OSH2	415	S	TRUE
YAR042W	SWH1	S423	phosphorylated residue	S	423	YDL019C	OSH2	449	R	FALSE
YAR042W	SWH1	S427	phosphorylated residue	S	427	YDL019C	OSH2	453	N	FALSE
YAR042W	SWH1	S442	phosphorylated residue	S	442	YDL019C	OSH2	NA	-	FALSE
YAR042W	SWH1	S474	phosphorylated residue	S	474	YDL019C	OSH2	494	T	FALSE
YAR042W	SWH1	S486	phosphorylated residue	S	486	YDL019C	OSH2	510	N	FALSE
YAR042W	SWH1	S488	phosphorylated residue	S	488	YDL019C	OSH2	512	S	TRUE
YAR042W	SWH1	S490	phosphorylated residue	S	490	YDL019C	OSH2	514	Q	FALSE
YAR042W	SWH1	S492	phosphorylated residue	S	492	YDL019C	OSH2	521	S	TRUE
YAR042W	SWH1	S500	phosphorylated residue	S	500	YDL019C	OSH2	529	G	FALSE
YAR042W	SWH1	S503	phosphorylated residue	S	503	YDL019C	OSH2	532	L	FALSE
YAR042W	SWH1	S506	phosphorylated residue	S	506	YDL019C	OSH2	535	S	TRUE
YAR042W	SWH1	S507	phosphorylated residue	S	507	YDL019C	OSH2	536	N	FALSE
YAR042W	SWH1	S566	phosphorylated residue	S	566	YDL019C	OSH2	598	S	TRUE
YAR042W	SWH1	S678	phosphorylated residue	S	678	YDL019C	OSH2	717	S	TRUE
YAR042W	SWH1	S683	phosphorylated residue	S	683	YDL019C	OSH2	722	S	TRUE
YAR042W	SWH1	S688	phosphorylated residue	S	688	YDL019C	OSH2	NA	-	FALSE
YAR042W	SWH1	S691	phosphorylated residue	S	691	YDL019C	OSH2	NA	-	FALSE
YAR042W	SWH1	S708	phosphorylated residue	S	708	YDL019C	OSH2	737	E	FALSE
YAR042W	SWH1	S712	phosphorylated residue	S	712	YDL019C	OSH2	741	S	TRUE
YAR042W	SWH1	S725	phosphorylated residue	S	725	YDL019C	OSH2	771	A	FALSE
YAR042W	SWH1	S732	phosphorylated residue	S	732	YDL019C	OSH2	787	S	TRUE
YAR042W	SWH1	S756	phosphorylated residue	S	756	YDL019C	OSH2	825	S	TRUE
YAR042W	SWH1	S762	phosphorylated residue	S	762	YDL019C	OSH2	860	T	FALSE
YAR042W	SWH1	S776	phosphorylated residue	S	776	YDL019C	OSH2	874	S	TRUE
YAR042W	SWH1	S826	phosphorylated residue	S	826	YDL019C	OSH2	924	S	TRUE
YAR042W	SWH1	T1053	phosphorylated residue	T	1053	YDL019C	OSH2	1148	T	TRUE
YAR042W	SWH1	T430	phosphorylated residue	T	430	YDL019C	OSH2	456	V	FALSE
YAR042W	SWH1	T432	phosphorylated residue	T	432	YDL019C	OSH2	458	S	FALSE
YAR042W	SWH1	T443	phosphorylated residue	T	443	YDL019C	OSH2	NA	-	FALSE
YAR042W	SWH1	T495	phosphorylated residue	T	495	YDL019C	OSH2	524	D	FALSE
YAR042W	SWH1	T692	phosphorylated residue	T	692	YDL019C	OSH2	NA	-	FALSE
YAR042W	SWH1	T694	phosphorylated residue	T	694	YDL019C	OSH2	723	T	TRUE
YAR042W	SWH1	T705	phosphorylated residue	T	705	YDL019C	OSH2	734	T	TRUE
YAR042W	SWH1	T825	phosphorylated residue	T	825	YDL019C	OSH2	923	T	TRUE
YAR042W	SWH1	Y393	phosphorylated residue	Y	393	YDL019C	OSH2	400	V	FALSE
YAR071W	PHO11	N162	N-glycosylated residue	N	162	YHR215W	PHO12	162	N	TRUE
YAR071W	PHO11	N192	N-glycosylated residue	N	192	YHR215W	PHO12	192	N	TRUE
YAR071W	PHO11	N250	N-glycosylated residue	N	250	YHR215W	PHO12	250	N	TRUE
YAR071W	PHO11	N315	N-glycosylated residue	N	315	YHR215W	PHO12	315	N	TRUE
YAR071W	PHO11	N390	N-glycosylated residue	N	390	YHR215W	PHO12	390	N	TRUE
YAR071W	PHO11	N439	N-glycosylated residue	N	439	YHR215W	PHO12	439	N	TRUE
YAR071W	PHO11	N445	N-glycosylated residue	N	445	YHR215W	PHO12	445	N	TRUE
YAR071W	PHO11	N461	N-glycosylated residue	N	461	YHR215W	PHO12	461	N	TRUE
YAR073W	IMD1	K205	ubiquitinylated lysine	K	205	YHR216W	IMD2	205	K	TRUE
YAR073W	IMD1	S129	phosphorylated residue	S	129	YHR216W	IMD2	129	S	TRUE
YAR075W		K129	ubiquitinylated lysine	K	129	YHR216W	IMD2	495	K	TRUE
YAR075W		S54	phosphorylated residue	S	54	YHR216W	IMD2	420	S	TRUE
YAR075W		S74	phosphorylated residue	S	74	YHR216W	IMD2	440	S	TRUE
YAR075W		T61	phosphorylated residue	T	61	YHR216W	IMD2	427	T	TRUE
YBL005W	PDR3	S105	phosphorylated residue	S	105	YGL013C	PDR1	138	S	TRUE
YBL005W	PDR3	S107	phosphorylated residue	S	107	YGL013C	PDR1	140	G	FALSE
YBL005W	PDR3	S186	phosphorylated residue	S	186	YGL013C	PDR1	220	K	FALSE
YBL005W	PDR3	S545	phosphorylated residue	S	545	YGL013C	PDR1	581	S	TRUE
YBL005W	PDR3	S886	phosphorylated residue	S	886	YGL013C	PDR1	951	E	FALSE
YBL005W	PDR3	S890	phosphorylated residue	S	890	YGL013C	PDR1	955	L	FALSE
YBL005W	PDR3	T102	phosphorylated residue	T	102	YGL013C	PDR1	NA	-	FALSE
YBL009W	ALK2	S131	phosphorylated residue	S	131	YGL021W	ALK1	215	A	FALSE
YBL009W	ALK2	S231	phosphorylated residue	S	231	YGL021W	ALK1	NA	-	FALSE
YBL009W	ALK2	S24	phosphorylated residue	S	24	YGL021W	ALK1	49	N	FALSE
YBL009W	ALK2	S253	phosphorylated residue	S	253	YGL021W	ALK1	318	S	TRUE
YBL009W	ALK2	S274	phosphorylated residue	S	274	YGL021W	ALK1	NA	-	FALSE
YBL009W	ALK2	S292	phosphorylated residue	S	292	YGL021W	ALK1	351	S	TRUE
YBL009W	ALK2	S309	phosphorylated residue	S	309	YGL021W	ALK1	377	S	TRUE
YBL009W	ALK2	S52	phosphorylated residue	S	52	YGL021W	ALK1	104	S	TRUE
YBL009W	ALK2	S56	phosphorylated residue	S	56	YGL021W	ALK1	109	V	FALSE
YBL009W	ALK2	S70	phosphorylated residue	S	70	YGL021W	ALK1	130	H	FALSE
YBL009W	ALK2	T284	phosphorylated residue	T	284	YGL021W	ALK1	341	S	FALSE
YBL009W	ALK2	T305	phosphorylated residue	T	305	YGL021W	ALK1	373	S	FALSE
YBL009W	ALK2	T331	phosphorylated residue	T	331	YGL021W	ALK1	404	S	FALSE
YBL009W	ALK2	T403	phosphorylated residue	T	403	YGL021W	ALK1	487	N	FALSE
YBL009W	ALK2	T51	phosphorylated residue	T	51	YGL021W	ALK1	103	L	FALSE
YBL027W	RPL19B	K117	ubiquitinylated lysine	K	117	YBR084C-A	RPL19A	117	K	TRUE
YBL027W	RPL19B	K125	ubiquitinylated lysine	K	125	YBR084C-A	RPL19A	125	K	TRUE
YBL027W	RPL19B	K128	succinylated residue	K	128	YBR084C-A	RPL19A	128	K	TRUE
YBL027W	RPL19B	K146	ubiquitinylated lysine	K	146	YBR084C-A	RPL19A	146	K	TRUE
YBL027W	RPL19B	K153	ubiquitinylated lysine	K	153	YBR084C-A	RPL19A	153	K	TRUE
YBL027W	RPL19B	K186	ubiquitinylated lysine	K	186	YBR084C-A	RPL19A	186	K	TRUE
YBL027W	RPL19B	K19	ubiquitinylated lysine	K	19	YBR084C-A	RPL19A	19	K	TRUE
YBL027W	RPL19B	K21	ubiquitinylated lysine	K	21	YBR084C-A	RPL19A	21	K	TRUE
YBL027W	RPL19B	K46	ubiquitinylated lysine	K	46	YBR084C-A	RPL19A	46	K	TRUE
YBL027W	RPL19B	K52	succinylated residue	K	52	YBR084C-A	RPL19A	52	K	TRUE
YBL027W	RPL19B	K60	ubiquitinylated lysine	K	60	YBR084C-A	RPL19A	60	K	TRUE
YBL027W	RPL19B	K80	succinylated residue	K	80	YBR084C-A	RPL19A	80	K	TRUE
YBL027W	RPL19B	S13	phosphorylated residue	S	13	YBR084C-A	RPL19A	13	S	TRUE
YBL027W	RPL19B	S30	phosphorylated residue	S	30	YBR084C-A	RPL19A	30	S	TRUE
YBL027W	RPL19B	S37	phosphorylated residue	S	37	YBR084C-A	RPL19A	37	S	TRUE
YBL027W	RPL19B	S59	phosphorylated residue	S	59	YBR084C-A	RPL19A	59	S	TRUE
YBL027W	RPL19B	S61	phosphorylated residue	S	61	YBR084C-A	RPL19A	61	S	TRUE
YBL027W	RPL19B	S76	phosphorylated residue	S	76	YBR084C-A	RPL19A	76	S	TRUE
YBL027W	RPL19B	S91	phosphorylated residue	S	91	YBR084C-A	RPL19A	91	S	TRUE
YBL027W	RPL19B	T29	phosphorylated residue	T	29	YBR084C-A	RPL19A	29	T	TRUE
YBL030C	PET9	K182	monoacetylated residue	K	182	YBR085W	AAC3	171	K	TRUE
YBL030C	PET9	K182	succinylated residue	K	182	YBR085W	AAC3	171	K	TRUE
YBL030C	PET9	K59	ubiquitinylated lysine	K	59	YBR085W	AAC3	48	K	TRUE
YBL030C	PET9	S2	phosphorylated residue	S	2	YBR085W	AAC3	2	S	TRUE
YBL030C	PET9	S21	phosphorylated residue	S	21	YBR085W	AAC3	10	T	FALSE
YBL030C	PET9	S3	phosphorylated residue	S	3	YBR085W	AAC3	3	S	TRUE
YBL030C	PET9	S42	phosphorylated residue	S	42	YBR085W	AAC3	31	S	TRUE
YBL030C	PET9	T39	phosphorylated residue	T	39	YBR085W	AAC3	28	T	TRUE
YBL030C	PET9	T79	phosphorylated residue	T	79	YBR085W	AAC3	68	K	FALSE
YBL030C	PET9	T9	phosphorylated residue	T	9	YBR085W	AAC3	NA	-	FALSE
YBL039C	URA7	K193	ubiquitinylated lysine	K	193	YJR103W	URA8	193	K	TRUE
YBL039C	URA7	K269	succinylated residue	K	269	YJR103W	URA8	269	K	TRUE
YBL039C	URA7	K289	ubiquitinylated lysine	K	289	YJR103W	URA8	289	N	FALSE
YBL039C	URA7	K316	monoacetylated residue	K	316	YJR103W	URA8	316	K	TRUE
YBL039C	URA7	K316	succinylated residue	K	316	YJR103W	URA8	316	K	TRUE
YBL039C	URA7	K33	ubiquitinylated lysine	K	33	YJR103W	URA8	33	K	TRUE
YBL039C	URA7	K422	ubiquitinylated lysine	K	422	YJR103W	URA8	422	P	FALSE
YBL039C	URA7	K576	ubiquitinylated lysine	K	576	YJR103W	URA8	575	N	FALSE
YBL039C	URA7	K84	ubiquitinylated lysine	K	84	YJR103W	URA8	84	R	FALSE
YBL039C	URA7	S330	phosphorylated residue	S	330	YJR103W	URA8	330	S	TRUE
YBL039C	URA7	S354	phosphorylated residue	S	354	YJR103W	URA8	354	V	FALSE
YBL039C	URA7	S36	phosphorylated residue	S	36	YJR103W	URA8	36	S	TRUE
YBL039C	URA7	S424	phosphorylated residue	S	424	YJR103W	URA8	424	S	TRUE
YBL039C	URA7	S426	phosphorylated residue	S	426	YJR103W	URA8	426	S	TRUE
YBL039C	URA7	S454	phosphorylated residue	S	454	YJR103W	URA8	456	T	FALSE
YBL039C	URA7	S481	phosphorylated residue	S	481	YJR103W	URA8	483	N	FALSE
YBL054W	TOD6	S179	phosphorylated residue	S	179	YER088C	DOT6	183	S	TRUE
YBL054W	TOD6	S206	phosphorylated residue	S	206	YER088C	DOT6	214	P	FALSE
YBL054W	TOD6	S224	phosphorylated residue	S	224	YER088C	DOT6	245	S	TRUE
YBL054W	TOD6	S226	phosphorylated residue	S	226	YER088C	DOT6	247	S	TRUE
YBL054W	TOD6	S228	phosphorylated residue	S	228	YER088C	DOT6	249	S	TRUE
YBL054W	TOD6	S280	phosphorylated residue	S	280	YER088C	DOT6	282	S	TRUE
YBL054W	TOD6	S298	phosphorylated residue	S	298	YER088C	DOT6	300	S	TRUE
YBL054W	TOD6	S308	phosphorylated residue	S	308	YER088C	DOT6	310	R	FALSE
YBL054W	TOD6	S318	phosphorylated residue	S	318	YER088C	DOT6	322	S	TRUE
YBL054W	TOD6	S321	phosphorylated residue	S	321	YER088C	DOT6	NA	-	FALSE
YBL054W	TOD6	S329	phosphorylated residue	S	329	YER088C	DOT6	331	S	TRUE
YBL054W	TOD6	S333	phosphorylated residue	S	333	YER088C	DOT6	335	S	TRUE
YBL054W	TOD6	S337	phosphorylated residue	S	337	YER088C	DOT6	339	A	FALSE
YBL054W	TOD6	S341	phosphorylated residue	S	341	YER088C	DOT6	353	G	FALSE
YBL054W	TOD6	S77	phosphorylated residue	S	77	YER088C	DOT6	74	S	TRUE
YBL056W	PTC3	S324	phosphorylated residue	S	324	YER089C	PTC2	324	R	FALSE
YBL056W	PTC3	S332	phosphorylated residue	S	332	YER089C	PTC2	332	S	TRUE
YBL056W	PTC3	S375	phosphorylated residue	S	375	YER089C	PTC2	388	S	TRUE
YBL056W	PTC3	S6	phosphorylated residue	S	6	YER089C	PTC2	6	S	TRUE
YBL056W	PTC3	T373	phosphorylated residue	T	373	YER089C	PTC2	386	D	FALSE
YBL061C	SKT5	K139	ubiquitinylated lysine	K	139	YER096W	SHC1	NA	-	FALSE
YBL061C	SKT5	K44	ubiquitinylated lysine	K	44	YER096W	SHC1	102	Q	FALSE
YBL061C	SKT5	K664	ubiquitinylated lysine	K	664	YER096W	SHC1	NA	-	FALSE
YBL061C	SKT5	S107	phosphorylated residue	S	107	YER096W	SHC1	168	S	TRUE
YBL061C	SKT5	S133	phosphorylated residue	S	133	YER096W	SHC1	190	R	FALSE
YBL061C	SKT5	S134	phosphorylated residue	S	134	YER096W	SHC1	191	S	TRUE
YBL061C	SKT5	S136	phosphorylated residue	S	136	YER096W	SHC1	193	S	TRUE
YBL061C	SKT5	S148	phosphorylated residue	S	148	YER096W	SHC1	194	S	TRUE
YBL061C	SKT5	S152	phosphorylated residue	S	152	YER096W	SHC1	198	P	FALSE
YBL061C	SKT5	S160	phosphorylated residue	S	160	YER096W	SHC1	206	N	FALSE
YBL061C	SKT5	S161	phosphorylated residue	S	161	YER096W	SHC1	207	V	FALSE
YBL061C	SKT5	S171	phosphorylated residue	S	171	YER096W	SHC1	217	V	FALSE
YBL061C	SKT5	S231	phosphorylated residue	S	231	YER096W	SHC1	277	K	FALSE
YBL061C	SKT5	S239	phosphorylated residue	S	239	YER096W	SHC1	285	L	FALSE
YBL061C	SKT5	S32	phosphorylated residue	S	32	YER096W	SHC1	65	D	FALSE
YBL061C	SKT5	S4	phosphorylated residue	S	4	YER096W	SHC1	4	T	FALSE
YBL061C	SKT5	S543	phosphorylated residue	S	543	YER096W	SHC1	NA	-	FALSE
YBL061C	SKT5	S550	phosphorylated residue	S	550	YER096W	SHC1	488	S	TRUE
YBL061C	SKT5	S561	phosphorylated residue	S	561	YER096W	SHC1	NA	-	FALSE
YBL061C	SKT5	S563	phosphorylated residue	S	563	YER096W	SHC1	NA	-	FALSE
YBL061C	SKT5	S573	phosphorylated residue	S	573	YER096W	SHC1	NA	-	FALSE
YBL061C	SKT5	S576	phosphorylated residue	S	576	YER096W	SHC1	NA	-	FALSE
YBL061C	SKT5	S585	phosphorylated residue	S	585	YER096W	SHC1	NA	-	FALSE
YBL061C	SKT5	S586	phosphorylated residue	S	586	YER096W	SHC1	NA	-	FALSE
YBL061C	SKT5	S588	phosphorylated residue	S	588	YER096W	SHC1	NA	-	FALSE
YBL061C	SKT5	S622	phosphorylated residue	S	622	YER096W	SHC1	NA	-	FALSE
YBL061C	SKT5	S625	phosphorylated residue	S	625	YER096W	SHC1	NA	-	FALSE
YBL061C	SKT5	S652	phosphorylated residue	S	652	YER096W	SHC1	NA	-	FALSE
YBL061C	SKT5	S658	phosphorylated residue	S	658	YER096W	SHC1	NA	-	FALSE
YBL061C	SKT5	S678	phosphorylated residue	S	678	YER096W	SHC1	NA	-	FALSE
YBL061C	SKT5	T131	phosphorylated residue	T	131	YER096W	SHC1	188	I	FALSE
YBL061C	SKT5	T135	phosphorylated residue	T	135	YER096W	SHC1	192	T	TRUE
YBL061C	SKT5	T138	phosphorylated residue	T	138	YER096W	SHC1	NA	-	FALSE
YBL061C	SKT5	T163	phosphorylated residue	T	163	YER096W	SHC1	209	N	FALSE
YBL061C	SKT5	T166	phosphorylated residue	T	166	YER096W	SHC1	212	C	FALSE
YBL061C	SKT5	T564	phosphorylated residue	T	564	YER096W	SHC1	NA	-	FALSE
YBL061C	SKT5	T570	phosphorylated residue	T	570	YER096W	SHC1	NA	-	FALSE
YBL061C	SKT5	T575	phosphorylated residue	T	575	YER096W	SHC1	NA	-	FALSE
YBL061C	SKT5	T590	phosphorylated residue	T	590	YER096W	SHC1	NA	-	FALSE
YBL061C	SKT5	T624	phosphorylated residue	T	624	YER096W	SHC1	NA	-	FALSE
YBL061C	SKT5	Y155	phosphorylated residue	Y	155	YER096W	SHC1	201	V	FALSE
YBL067C	UBP13	K469	ubiquitinylated lysine	K	469	YER098W	UBP9	NA	-	FALSE
YBL067C	UBP13	K571	ubiquitinylated lysine	K	571	YER098W	UBP9	570	E	FALSE
YBL067C	UBP13	S129	phosphorylated residue	S	129	YER098W	UBP9	123	L	FALSE
YBL067C	UBP13	S198	phosphorylated residue	S	198	YER098W	UBP9	192	S	TRUE
YBL067C	UBP13	S217	phosphorylated residue	S	217	YER098W	UBP9	NA	-	FALSE
YBL067C	UBP13	S261	phosphorylated residue	S	261	YER098W	UBP9	243	R	FALSE
YBL067C	UBP13	S292	phosphorylated residue	S	292	YER098W	UBP9	272	Q	FALSE
YBL067C	UBP13	S295	phosphorylated residue	S	295	YER098W	UBP9	280	A	FALSE
YBL067C	UBP13	S322	phosphorylated residue	S	322	YER098W	UBP9	307	S	TRUE
YBL067C	UBP13	S328	phosphorylated residue	S	328	YER098W	UBP9	313	T	FALSE
YBL067C	UBP13	S337	phosphorylated residue	S	337	YER098W	UBP9	326	S	TRUE
YBL067C	UBP13	S339	phosphorylated residue	S	339	YER098W	UBP9	328	G	FALSE
YBL067C	UBP13	S340	phosphorylated residue	S	340	YER098W	UBP9	329	S	TRUE
YBL067C	UBP13	S354	phosphorylated residue	S	354	YER098W	UBP9	352	S	TRUE
YBL067C	UBP13	S355	phosphorylated residue	S	355	YER098W	UBP9	353	N	FALSE
YBL067C	UBP13	S356	phosphorylated residue	S	356	YER098W	UBP9	354	N	FALSE
YBL067C	UBP13	S357	phosphorylated residue	S	357	YER098W	UBP9	355	N	FALSE
YBL067C	UBP13	S360	phosphorylated residue	S	360	YER098W	UBP9	358	N	FALSE
YBL067C	UBP13	S45	phosphorylated residue	S	45	YER098W	UBP9	46	S	TRUE
YBL067C	UBP13	S463	phosphorylated residue	S	463	YER098W	UBP9	465	T	FALSE
YBL067C	UBP13	S465	phosphorylated residue	S	465	YER098W	UBP9	467	N	FALSE
YBL067C	UBP13	S468	phosphorylated residue	S	468	YER098W	UBP9	NA	-	FALSE
YBL067C	UBP13	S90	phosphorylated residue	S	90	YER098W	UBP9	90	A	FALSE
YBL067C	UBP13	T300	phosphorylated residue	T	300	YER098W	UBP9	285	T	TRUE
YBL067C	UBP13	T730	phosphorylated residue	T	730	YER098W	UBP9	738	K	FALSE
YBL068W	PRS4	S3	phosphorylated residue	S	3	YER099C	PRS2	3	T	FALSE
YBL068W	PRS4	S5	phosphorylated residue	S	5	YER099C	PRS2	NA	-	FALSE
YBL069W	AST1	K94	ubiquitinylated lysine	K	94	YER101C	AST2	94	K	TRUE
YBL072C	RPS8A	K128	monoacetylated residue	K	128	YER102W	RPS8B	128	K	TRUE
YBL072C	RPS8A	K128	succinylated residue	K	128	YER102W	RPS8B	128	K	TRUE
YBL072C	RPS8A	K128	ubiquitinylated lysine	K	128	YER102W	RPS8B	128	K	TRUE
YBL072C	RPS8A	K135	succinylated residue	K	135	YER102W	RPS8B	135	K	TRUE
YBL072C	RPS8A	K151	ubiquitinylated lysine	K	151	YER102W	RPS8B	151	K	TRUE
YBL072C	RPS8A	K37	ubiquitinylated lysine	K	37	YER102W	RPS8B	37	K	TRUE
YBL072C	RPS8A	K74	monoacetylated residue	K	74	YER102W	RPS8B	74	K	TRUE
YBL072C	RPS8A	K74	succinylated residue	K	74	YER102W	RPS8B	74	K	TRUE
YBL072C	RPS8A	K74	ubiquitinylated lysine	K	74	YER102W	RPS8B	74	K	TRUE
YBL072C	RPS8A	K98	succinylated residue	K	98	YER102W	RPS8B	98	K	TRUE
YBL072C	RPS8A	K98	ubiquitinylated lysine	K	98	YER102W	RPS8B	98	K	TRUE
YBL072C	RPS8A	S149	phosphorylated residue	S	149	YER102W	RPS8B	149	S	TRUE
YBL072C	RPS8A	S154	phosphorylated residue	S	154	YER102W	RPS8B	154	S	TRUE
YBL072C	RPS8A	S155	phosphorylated residue	S	155	YER102W	RPS8B	155	S	TRUE
YBL072C	RPS8A	S158	phosphorylated residue	S	158	YER102W	RPS8B	158	S	TRUE
YBL072C	RPS8A	S161	phosphorylated residue	S	161	YER102W	RPS8B	161	S	TRUE
YBL072C	RPS8A	S4	phosphorylated residue	S	4	YER102W	RPS8B	4	S	TRUE
YBL072C	RPS8A	S45	phosphorylated residue	S	45	YER102W	RPS8B	45	S	TRUE
YBL072C	RPS8A	S69	phosphorylated residue	S	69	YER102W	RPS8B	69	S	TRUE
YBL072C	RPS8A	S7	phosphorylated residue	S	7	YER102W	RPS8B	7	S	TRUE
YBL072C	RPS8A	S73	phosphorylated residue	S	73	YER102W	RPS8B	73	S	TRUE
YBL072C	RPS8A	S86	phosphorylated residue	S	86	YER102W	RPS8B	86	S	TRUE
YBL072C	RPS8A	T107	phosphorylated residue	T	107	YER102W	RPS8B	107	T	TRUE
YBL072C	RPS8A	T132	phosphorylated residue	T	132	YER102W	RPS8B	132	T	TRUE
YBL072C	RPS8A	T62	phosphorylated residue	T	62	YER102W	RPS8B	62	T	TRUE
YBL072C	RPS8A	T95	phosphorylated residue	T	95	YER102W	RPS8B	95	T	TRUE
YBL075C	SSA3	S252	phosphorylated residue	S	252	YER103W	SSA4	252	T	FALSE
YBL075C	SSA3	S257	phosphorylated residue	S	257	YER103W	SSA4	257	S	TRUE
YBL075C	SSA3	S416	phosphorylated residue	S	416	YER103W	SSA4	416	S	TRUE
YBL075C	SSA3	T417	phosphorylated residue	T	417	YER103W	SSA4	417	T	TRUE
YBL079W	NUP170	K1252	ubiquitinylated lysine	K	1252	YER105C	NUP157	1150	K	TRUE
YBL079W	NUP170	K548	ubiquitinylated lysine	K	548	YER105C	NUP157	514	R	FALSE
YBL079W	NUP170	K563	ubiquitinylated lysine	K	563	YER105C	NUP157	529	L	FALSE
YBL079W	NUP170	S1247	phosphorylated residue	S	1247	YER105C	NUP157	1145	T	FALSE
YBL079W	NUP170	S43	phosphorylated residue	S	43	YER105C	NUP157	46	R	FALSE
YBL079W	NUP170	S514	phosphorylated residue	S	514	YER105C	NUP157	490	S	TRUE
YBL079W	NUP170	S551	phosphorylated residue	S	551	YER105C	NUP157	517	S	TRUE
YBL079W	NUP170	S552	phosphorylated residue	S	552	YER105C	NUP157	518	G	FALSE
YBL079W	NUP170	S562	phosphorylated residue	S	562	YER105C	NUP157	528	A	FALSE
YBL079W	NUP170	S752	phosphorylated residue	S	752	YER105C	NUP157	698	G	FALSE
YBL079W	NUP170	S800	phosphorylated residue	S	800	YER105C	NUP157	NA	-	FALSE
YBL079W	NUP170	S813	phosphorylated residue	S	813	YER105C	NUP157	NA	-	FALSE
YBL079W	NUP170	T811	phosphorylated residue	T	811	YER105C	NUP157	NA	-	FALSE
YBL079W	NUP170	Y1185	phosphorylated residue	Y	1185	YER105C	NUP157	1083	Y	TRUE
YBL085W	BOI1	K110	ubiquitinylated lysine	K	110	YER114C	BOI2	161	R	FALSE
YBL085W	BOI1	K171	ubiquitinylated lysine	K	171	YER114C	BOI2	202	G	FALSE
YBL085W	BOI1	K346	ubiquitinylated lysine	K	346	YER114C	BOI2	394	N	FALSE
YBL085W	BOI1	K521	ubiquitinylated lysine	K	521	YER114C	BOI2	553	A	FALSE
YBL085W	BOI1	K552	ubiquitinylated lysine	K	552	YER114C	BOI2	573	Q	FALSE
YBL085W	BOI1	K97	ubiquitinylated lysine	K	97	YER114C	BOI2	148	P	FALSE
YBL085W	BOI1	S104	phosphorylated residue	S	104	YER114C	BOI2	155	T	FALSE
YBL085W	BOI1	S106	phosphorylated residue	S	106	YER114C	BOI2	157	A	FALSE
YBL085W	BOI1	S113	phosphorylated residue	S	113	YER114C	BOI2	164	N	FALSE
YBL085W	BOI1	S125	phosphorylated residue	S	125	YER114C	BOI2	175	N	FALSE
YBL085W	BOI1	S128	phosphorylated residue	S	128	YER114C	BOI2	178	S	TRUE
YBL085W	BOI1	S139	phosphorylated residue	S	139	YER114C	BOI2	189	D	FALSE
YBL085W	BOI1	S141	phosphorylated residue	S	141	YER114C	BOI2	191	S	TRUE
YBL085W	BOI1	S147	phosphorylated residue	S	147	YER114C	BOI2	NA	-	FALSE
YBL085W	BOI1	S149	phosphorylated residue	S	149	YER114C	BOI2	NA	-	FALSE
YBL085W	BOI1	S157	phosphorylated residue	S	157	YER114C	BOI2	NA	-	FALSE
YBL085W	BOI1	S193	phosphorylated residue	S	193	YER114C	BOI2	224	V	FALSE
YBL085W	BOI1	S194	phosphorylated residue	S	194	YER114C	BOI2	225	E	FALSE
YBL085W	BOI1	S196	phosphorylated residue	S	196	YER114C	BOI2	227	N	FALSE
YBL085W	BOI1	S2	phosphorylated residue	S	2	YER114C	BOI2	2	S	TRUE
YBL085W	BOI1	S201	phosphorylated residue	S	201	YER114C	BOI2	232	T	FALSE
YBL085W	BOI1	S206	phosphorylated residue	S	206	YER114C	BOI2	237	G	FALSE
YBL085W	BOI1	S209	phosphorylated residue	S	209	YER114C	BOI2	242	D	FALSE
YBL085W	BOI1	S213	phosphorylated residue	S	213	YER114C	BOI2	246	Q	FALSE
YBL085W	BOI1	S216	phosphorylated residue	S	216	YER114C	BOI2	249	L	FALSE
YBL085W	BOI1	S340	phosphorylated residue	S	340	YER114C	BOI2	388	T	FALSE
YBL085W	BOI1	S347	phosphorylated residue	S	347	YER114C	BOI2	395	S	TRUE
YBL085W	BOI1	S348	phosphorylated residue	S	348	YER114C	BOI2	396	S	TRUE
YBL085W	BOI1	S349	phosphorylated residue	S	349	YER114C	BOI2	397	A	FALSE
YBL085W	BOI1	S358	phosphorylated residue	S	358	YER114C	BOI2	403	K	FALSE
YBL085W	BOI1	S359	phosphorylated residue	S	359	YER114C	BOI2	404	S	TRUE
YBL085W	BOI1	S393	phosphorylated residue	S	393	YER114C	BOI2	438	S	TRUE
YBL085W	BOI1	S405	phosphorylated residue	S	405	YER114C	BOI2	450	S	TRUE
YBL085W	BOI1	S412	phosphorylated residue	S	412	YER114C	BOI2	457	S	TRUE
YBL085W	BOI1	S453	phosphorylated residue	S	453	YER114C	BOI2	497	S	TRUE
YBL085W	BOI1	S485	phosphorylated residue	S	485	YER114C	BOI2	525	T	FALSE
YBL085W	BOI1	S494	phosphorylated residue	S	494	YER114C	BOI2	534	S	TRUE
YBL085W	BOI1	S507	phosphorylated residue	S	507	YER114C	BOI2	NA	-	FALSE
YBL085W	BOI1	S514	phosphorylated residue	S	514	YER114C	BOI2	546	S	TRUE
YBL085W	BOI1	S525	phosphorylated residue	S	525	YER114C	BOI2	556	S	TRUE
YBL085W	BOI1	S527	phosphorylated residue	S	527	YER114C	BOI2	558	S	TRUE
YBL085W	BOI1	S528	phosphorylated residue	S	528	YER114C	BOI2	NA	-	FALSE
YBL085W	BOI1	S537	phosphorylated residue	S	537	YER114C	BOI2	562	S	TRUE
YBL085W	BOI1	S540	phosphorylated residue	S	540	YER114C	BOI2	565	S	TRUE
YBL085W	BOI1	S544	phosphorylated residue	S	544	YER114C	BOI2	NA	-	FALSE
YBL085W	BOI1	S545	phosphorylated residue	S	545	YER114C	BOI2	566	S	TRUE
YBL085W	BOI1	S564	phosphorylated residue	S	564	YER114C	BOI2	589	D	FALSE
YBL085W	BOI1	S578	phosphorylated residue	S	578	YER114C	BOI2	603	H	FALSE
YBL085W	BOI1	S589	phosphorylated residue	S	589	YER114C	BOI2	615	S	TRUE
YBL085W	BOI1	S590	phosphorylated residue	S	590	YER114C	BOI2	616	S	TRUE
YBL085W	BOI1	S593	phosphorylated residue	S	593	YER114C	BOI2	619	S	TRUE
YBL085W	BOI1	S599	phosphorylated residue	S	599	YER114C	BOI2	622	S	TRUE
YBL085W	BOI1	S601	phosphorylated residue	S	601	YER114C	BOI2	624	S	TRUE
YBL085W	BOI1	S605	phosphorylated residue	S	605	YER114C	BOI2	NA	-	FALSE
YBL085W	BOI1	S622	phosphorylated residue	S	622	YER114C	BOI2	633	K	FALSE
YBL085W	BOI1	S624	phosphorylated residue	S	624	YER114C	BOI2	635	S	TRUE
YBL085W	BOI1	S626	phosphorylated residue	S	626	YER114C	BOI2	637	S	TRUE
YBL085W	BOI1	S634	phosphorylated residue	S	634	YER114C	BOI2	641	T	FALSE
YBL085W	BOI1	S636	phosphorylated residue	S	636	YER114C	BOI2	643	S	TRUE
YBL085W	BOI1	S640	phosphorylated residue	S	640	YER114C	BOI2	NA	-	FALSE
YBL085W	BOI1	S644	phosphorylated residue	S	644	YER114C	BOI2	648	S	TRUE
YBL085W	BOI1	S648	phosphorylated residue	S	648	YER114C	BOI2	652	S	TRUE
YBL085W	BOI1	S653	phosphorylated residue	S	653	YER114C	BOI2	657	Q	FALSE
YBL085W	BOI1	S655	phosphorylated residue	S	655	YER114C	BOI2	659	T	FALSE
YBL085W	BOI1	S659	phosphorylated residue	S	659	YER114C	BOI2	663	A	FALSE
YBL085W	BOI1	S661	phosphorylated residue	S	661	YER114C	BOI2	665	S	TRUE
YBL085W	BOI1	S668	phosphorylated residue	S	668	YER114C	BOI2	669	E	FALSE
YBL085W	BOI1	S673	phosphorylated residue	S	673	YER114C	BOI2	674	T	FALSE
YBL085W	BOI1	S674	phosphorylated residue	S	674	YER114C	BOI2	675	S	TRUE
YBL085W	BOI1	S681	phosphorylated residue	S	681	YER114C	BOI2	682	S	TRUE
YBL085W	BOI1	S684	phosphorylated residue	S	684	YER114C	BOI2	685	I	FALSE
YBL085W	BOI1	S720	phosphorylated residue	S	720	YER114C	BOI2	710	T	FALSE
YBL085W	BOI1	S725	phosphorylated residue	S	725	YER114C	BOI2	NA	-	FALSE
YBL085W	BOI1	S729	phosphorylated residue	S	729	YER114C	BOI2	715	D	FALSE
YBL085W	BOI1	S735	phosphorylated residue	S	735	YER114C	BOI2	721	S	TRUE
YBL085W	BOI1	S737	phosphorylated residue	S	737	YER114C	BOI2	723	S	TRUE
YBL085W	BOI1	S767	phosphorylated residue	S	767	YER114C	BOI2	759	S	TRUE
YBL085W	BOI1	S86	phosphorylated residue	S	86	YER114C	BOI2	124	S	TRUE
YBL085W	BOI1	S91	phosphorylated residue	S	91	YER114C	BOI2	142	D	FALSE
YBL085W	BOI1	S94	phosphorylated residue	S	94	YER114C	BOI2	145	S	TRUE
YBL085W	BOI1	T151	phosphorylated residue	T	151	YER114C	BOI2	196	D	FALSE
YBL085W	BOI1	T158	phosphorylated residue	T	158	YER114C	BOI2	NA	-	FALSE
YBL085W	BOI1	T166	phosphorylated residue	T	166	YER114C	BOI2	NA	-	FALSE
YBL085W	BOI1	T207	phosphorylated residue	T	207	YER114C	BOI2	240	N	FALSE
YBL085W	BOI1	T351	phosphorylated residue	T	351	YER114C	BOI2	NA	-	FALSE
YBL085W	BOI1	T431	phosphorylated residue	T	431	YER114C	BOI2	472	L	FALSE
YBL085W	BOI1	T488	phosphorylated residue	T	488	YER114C	BOI2	528	S	FALSE
YBL085W	BOI1	T491	phosphorylated residue	T	491	YER114C	BOI2	531	N	FALSE
YBL085W	BOI1	T506	phosphorylated residue	T	506	YER114C	BOI2	NA	-	FALSE
YBL085W	BOI1	T523	phosphorylated residue	T	523	YER114C	BOI2	554	P	FALSE
YBL085W	BOI1	T604	phosphorylated residue	T	604	YER114C	BOI2	NA	-	FALSE
YBL085W	BOI1	T607	phosphorylated residue	T	607	YER114C	BOI2	NA	-	FALSE
YBL085W	BOI1	T610	phosphorylated residue	T	610	YER114C	BOI2	NA	-	FALSE
YBL085W	BOI1	T647	phosphorylated residue	T	647	YER114C	BOI2	651	L	FALSE
YBL085W	BOI1	T655	phosphorylated residue	T	655	YER114C	BOI2	659	T	TRUE
YBL085W	BOI1	T670	phosphorylated residue	T	670	YER114C	BOI2	671	N	FALSE
YBL085W	BOI1	T672	phosphorylated residue	T	672	YER114C	BOI2	673	I	FALSE
YBL085W	BOI1	T762	phosphorylated residue	T	762	YER114C	BOI2	754	I	FALSE
YBL085W	BOI1	T88	phosphorylated residue	T	88	YER114C	BOI2	139	S	FALSE
YBL085W	BOI1	T919	phosphorylated residue	T	919	YER114C	BOI2	911	E	FALSE
YBL085W	BOI1	Y637	phosphorylated residue	Y	637	YER114C	BOI2	644	F	FALSE
YBL085W	BOI1	Y967	phosphorylated residue	Y	967	YER114C	BOI2	996	F	FALSE
YBL087C	RPL23A	K110	ubiquitinylated lysine	K	110	YER117W	RPL23B	110	K	TRUE
YBL087C	RPL23A	S131	phosphorylated residue	S	131	YER117W	RPL23B	131	S	TRUE
YBL087C	RPL23A	S42	phosphorylated residue	S	42	YER117W	RPL23B	42	S	TRUE
YBL091C-A	SCS22	S136	phosphorylated residue	S	136	YER120W	SCS2	134	A	FALSE
YBL101C	ECM21	K1024	ubiquitinylated lysine	K	1024	YPR030W	CSR2	1044	G	FALSE
YBL101C	ECM21	K1062	ubiquitinylated lysine	K	1062	YPR030W	CSR2	1087	D	FALSE
YBL101C	ECM21	K1064	ubiquitinylated lysine	K	1064	YPR030W	CSR2	1089	N	FALSE
YBL101C	ECM21	K191	ubiquitinylated lysine	K	191	YPR030W	CSR2	176	M	FALSE
YBL101C	ECM21	K26	ubiquitinylated lysine	K	26	YPR030W	CSR2	24	A	FALSE
YBL101C	ECM21	K562	ubiquitinylated lysine	K	562	YPR030W	CSR2	615	N	FALSE
YBL101C	ECM21	K577	ubiquitinylated lysine	K	577	YPR030W	CSR2	630	K	TRUE
YBL101C	ECM21	K617	ubiquitinylated lysine	K	617	YPR030W	CSR2	670	K	TRUE
YBL101C	ECM21	K637	ubiquitinylated lysine	K	637	YPR030W	CSR2	690	K	TRUE
YBL101C	ECM21	K651	ubiquitinylated lysine	K	651	YPR030W	CSR2	704	S	FALSE
YBL101C	ECM21	K712	ubiquitinylated lysine	K	712	YPR030W	CSR2	759	K	TRUE
YBL101C	ECM21	K74	ubiquitinylated lysine	K	74	YPR030W	CSR2	78	S	FALSE
YBL101C	ECM21	K794	ubiquitinylated lysine	K	794	YPR030W	CSR2	844	N	FALSE
YBL101C	ECM21	K807	ubiquitinylated lysine	K	807	YPR030W	CSR2	858	Q	FALSE
YBL101C	ECM21	K842	ubiquitinylated lysine	K	842	YPR030W	CSR2	893	K	TRUE
YBL101C	ECM21	K851	ubiquitinylated lysine	K	851	YPR030W	CSR2	902	K	TRUE
YBL101C	ECM21	K94	ubiquitinylated lysine	K	94	YPR030W	CSR2	NA	-	FALSE
YBL101C	ECM21	S1012	phosphorylated residue	S	1012	YPR030W	CSR2	1024	R	FALSE
YBL101C	ECM21	S1030	phosphorylated residue	S	1030	YPR030W	CSR2	1055	T	FALSE
YBL101C	ECM21	S1035	phosphorylated residue	S	1035	YPR030W	CSR2	1060	F	FALSE
YBL101C	ECM21	S1038	phosphorylated residue	S	1038	YPR030W	CSR2	1063	D	FALSE
YBL101C	ECM21	S1039	phosphorylated residue	S	1039	YPR030W	CSR2	1064	I	FALSE
YBL101C	ECM21	S108	phosphorylated residue	S	108	YPR030W	CSR2	95	S	TRUE
YBL101C	ECM21	S1095	phosphorylated residue	S	1095	YPR030W	CSR2	1105	P	FALSE
YBL101C	ECM21	S115	phosphorylated residue	S	115	YPR030W	CSR2	102	N	FALSE
YBL101C	ECM21	S117	phosphorylated residue	S	117	YPR030W	CSR2	104	F	FALSE
YBL101C	ECM21	S126	phosphorylated residue	S	126	YPR030W	CSR2	113	Y	FALSE
YBL101C	ECM21	S129	phosphorylated residue	S	129	YPR030W	CSR2	116	T	FALSE
YBL101C	ECM21	S13	phosphorylated residue	S	13	YPR030W	CSR2	11	S	TRUE
YBL101C	ECM21	S136	phosphorylated residue	S	136	YPR030W	CSR2	123	R	FALSE
YBL101C	ECM21	S14	phosphorylated residue	S	14	YPR030W	CSR2	12	N	FALSE
YBL101C	ECM21	S140	phosphorylated residue	S	140	YPR030W	CSR2	127	S	TRUE
YBL101C	ECM21	S148	phosphorylated residue	S	148	YPR030W	CSR2	NA	-	FALSE
YBL101C	ECM21	S16	phosphorylated residue	S	16	YPR030W	CSR2	14	N	FALSE
YBL101C	ECM21	S170	phosphorylated residue	S	170	YPR030W	CSR2	148	S	TRUE
YBL101C	ECM21	S179	phosphorylated residue	S	179	YPR030W	CSR2	157	S	TRUE
YBL101C	ECM21	S18	phosphorylated residue	S	18	YPR030W	CSR2	16	R	FALSE
YBL101C	ECM21	S182	phosphorylated residue	S	182	YPR030W	CSR2	160	N	FALSE
YBL101C	ECM21	S286	phosphorylated residue	S	286	YPR030W	CSR2	293	T	FALSE
YBL101C	ECM21	S300	phosphorylated residue	S	300	YPR030W	CSR2	307	T	FALSE
YBL101C	ECM21	S306	phosphorylated residue	S	306	YPR030W	CSR2	336	S	TRUE
YBL101C	ECM21	S308	phosphorylated residue	S	308	YPR030W	CSR2	338	S	TRUE
YBL101C	ECM21	S33	phosphorylated residue	S	33	YPR030W	CSR2	46	S	TRUE
YBL101C	ECM21	S490	phosphorylated residue	S	490	YPR030W	CSR2	512	E	FALSE
YBL101C	ECM21	S492	phosphorylated residue	S	492	YPR030W	CSR2	514	T	FALSE
YBL101C	ECM21	S498	phosphorylated residue	S	498	YPR030W	CSR2	519	S	TRUE
YBL101C	ECM21	S501	phosphorylated residue	S	501	YPR030W	CSR2	522	R	FALSE
YBL101C	ECM21	S502	phosphorylated residue	S	502	YPR030W	CSR2	523	S	TRUE
YBL101C	ECM21	S503	phosphorylated residue	S	503	YPR030W	CSR2	524	S	TRUE
YBL101C	ECM21	S504	phosphorylated residue	S	504	YPR030W	CSR2	525	S	TRUE
YBL101C	ECM21	S511	phosphorylated residue	S	511	YPR030W	CSR2	531	K	FALSE
YBL101C	ECM21	S527	phosphorylated residue	S	527	YPR030W	CSR2	547	D	FALSE
YBL101C	ECM21	S550	phosphorylated residue	S	550	YPR030W	CSR2	584	S	TRUE
YBL101C	ECM21	S672	phosphorylated residue	S	672	YPR030W	CSR2	725	P	FALSE
YBL101C	ECM21	S775	phosphorylated residue	S	775	YPR030W	CSR2	818	N	FALSE
YBL101C	ECM21	S786	phosphorylated residue	S	786	YPR030W	CSR2	831	S	TRUE
YBL101C	ECM21	S788	phosphorylated residue	S	788	YPR030W	CSR2	833	T	FALSE
YBL101C	ECM21	S960	phosphorylated residue	S	960	YPR030W	CSR2	987	S	TRUE
YBL101C	ECM21	S965	phosphorylated residue	S	965	YPR030W	CSR2	990	N	FALSE
YBL101C	ECM21	S968	phosphorylated residue	S	968	YPR030W	CSR2	NA	-	FALSE
YBL101C	ECM21	S980	phosphorylated residue	S	980	YPR030W	CSR2	NA	-	FALSE
YBL101C	ECM21	T1028	phosphorylated residue	T	1028	YPR030W	CSR2	1048	Q	FALSE
YBL101C	ECM21	T1041	phosphorylated residue	T	1041	YPR030W	CSR2	1066	T	TRUE
YBL101C	ECM21	T135	phosphorylated residue	T	135	YPR030W	CSR2	122	D	FALSE
YBL101C	ECM21	T184	phosphorylated residue	T	184	YPR030W	CSR2	168	T	TRUE
YBL101C	ECM21	T20	phosphorylated residue	T	20	YPR030W	CSR2	18	V	FALSE
YBL101C	ECM21	T529	phosphorylated residue	T	529	YPR030W	CSR2	549	T	TRUE
YBL101C	ECM21	T87	phosphorylated residue	T	87	YPR030W	CSR2	91	Y	FALSE
YBL106C	SRO77	S114	phosphorylated residue	S	114	YPR032W	SRO7	148	S	TRUE
YBL106C	SRO77	S744	phosphorylated residue	S	744	YPR032W	SRO7	780	T	FALSE
YBL106C	SRO77	S753	phosphorylated residue	S	753	YPR032W	SRO7	789	T	FALSE
YBL106C	SRO77	S757	phosphorylated residue	S	757	YPR032W	SRO7	793	S	TRUE
YBR001C	NTH2	K192	ubiquitinylated lysine	K	192	YDR001C	NTH1	163	K	TRUE
YBR001C	NTH2	K250	ubiquitinylated lysine	K	250	YDR001C	NTH1	221	K	TRUE
YBR001C	NTH2	S112	phosphorylated residue	S	112	YDR001C	NTH1	83	S	TRUE
YBR001C	NTH2	S116	phosphorylated residue	S	116	YDR001C	NTH1	87	T	FALSE
YBR001C	NTH2	S52	phosphorylated residue	S	52	YDR001C	NTH1	20	S	TRUE
YBR001C	NTH2	S53	phosphorylated residue	S	53	YDR001C	NTH1	21	S	TRUE
YBR001C	NTH2	S90	phosphorylated residue	S	90	YDR001C	NTH1	60	S	TRUE
YBR001C	NTH2	T88	phosphorylated residue	T	88	YDR001C	NTH1	58	T	TRUE
YBR001C	NTH2	Y57	phosphorylated residue	Y	57	YDR001C	NTH1	25	F	FALSE
YBR001C	NTH2	Y67	phosphorylated residue	Y	67	YDR001C	NTH1	35	Y	TRUE
YBR005W	RCR1	S164	phosphorylated residue	S	164	YDR003W	RCR2	162	E	FALSE
YBR005W	RCR1	S88	phosphorylated residue	S	88	YDR003W	RCR2	87	S	TRUE
YBR005W	RCR1	T185	phosphorylated residue	T	185	YDR003W	RCR2	184	R	FALSE
YBR005W	RCR1	T93	phosphorylated residue	T	93	YDR003W	RCR2	92	N	FALSE
YBR016W		K14	ubiquitinylated lysine	K	14	YDL012C		14	Q	FALSE
YBR016W		N31	N-glycosylated residue	N	31	YDL012C		30	S	FALSE
YBR016W		S18	phosphorylated residue	S	18	YDL012C		17	S	TRUE
YBR016W		S2	phosphorylated residue	S	2	YDL012C		2	S	TRUE
YBR016W		S21	phosphorylated residue	S	21	YDL012C		20	S	TRUE
YBR020W	GAL1	K99	succinylated residue	K	99	YDR009W	GAL3	93	K	TRUE
YBR020W	GAL1	S136	phosphorylated residue	S	136	YDR009W	GAL3	130	S	TRUE
YBR020W	GAL1	S17	phosphorylated residue	S	17	YDR009W	GAL3	11	P	FALSE
YBR020W	GAL1	S31	phosphorylated residue	S	31	YDR009W	GAL3	25	A	FALSE
YBR020W	GAL1	S349	phosphorylated residue	S	349	YDR009W	GAL3	341	S	TRUE
YBR020W	GAL1	S38	phosphorylated residue	S	38	YDR009W	GAL3	32	Q	FALSE
YBR020W	GAL1	S381	phosphorylated residue	S	381	YDR009W	GAL3	373	F	FALSE
YBR020W	GAL1	S6	phosphorylated residue	S	6	YDR009W	GAL3	NA	-	FALSE
YBR020W	GAL1	S90	phosphorylated residue	S	90	YDR009W	GAL3	84	S	TRUE
YBR020W	GAL1	T241	phosphorylated residue	T	241	YDR009W	GAL3	233	T	TRUE
YBR020W	GAL1	T92	phosphorylated residue	T	92	YDR009W	GAL3	86	T	TRUE
YBR020W	GAL1	Y40	phosphorylated residue	Y	40	YDR009W	GAL3	34	Y	TRUE
YBR031W	RPL4A	K104	ubiquitinylated lysine	K	104	YDR012W	RPL4B	104	K	TRUE
YBR031W	RPL4A	K144	ubiquitinylated lysine	K	144	YDR012W	RPL4B	144	K	TRUE
YBR031W	RPL4A	K163	ubiquitinylated lysine	K	163	YDR012W	RPL4B	163	K	TRUE
YBR031W	RPL4A	K170	monoacetylated residue	K	170	YDR012W	RPL4B	170	K	TRUE
YBR031W	RPL4A	K170	succinylated residue	K	170	YDR012W	RPL4B	170	K	TRUE
YBR031W	RPL4A	K170	ubiquitinylated lysine	K	170	YDR012W	RPL4B	170	K	TRUE
YBR031W	RPL4A	K217	ubiquitinylated lysine	K	217	YDR012W	RPL4B	217	K	TRUE
YBR031W	RPL4A	K257	ubiquitinylated lysine	K	257	YDR012W	RPL4B	257	K	TRUE
YBR031W	RPL4A	K271	ubiquitinylated lysine	K	271	YDR012W	RPL4B	271	K	TRUE
YBR031W	RPL4A	K308	ubiquitinylated lysine	K	308	YDR012W	RPL4B	308	K	TRUE
YBR031W	RPL4A	K321	monoacetylated residue	K	321	YDR012W	RPL4B	321	K	TRUE
YBR031W	RPL4A	K321	succinylated residue	K	321	YDR012W	RPL4B	321	K	TRUE
YBR031W	RPL4A	K321	ubiquitinylated lysine	K	321	YDR012W	RPL4B	321	K	TRUE
YBR031W	RPL4A	K332	monoacetylated residue	K	332	YDR012W	RPL4B	332	K	TRUE
YBR031W	RPL4A	K332	succinylated residue	K	332	YDR012W	RPL4B	332	K	TRUE
YBR031W	RPL4A	K332	ubiquitinylated lysine	K	332	YDR012W	RPL4B	332	K	TRUE
YBR031W	RPL4A	K338	ubiquitinylated lysine	K	338	YDR012W	RPL4B	338	K	TRUE
YBR031W	RPL4A	K350	succinylated residue	K	350	YDR012W	RPL4B	350	K	TRUE
YBR031W	RPL4A	K360	monoacetylated residue	K	360	YDR012W	RPL4B	360	K	TRUE
YBR031W	RPL4A	K360	succinylated residue	K	360	YDR012W	RPL4B	360	K	TRUE
YBR031W	RPL4A	K55	ubiquitinylated lysine	K	55	YDR012W	RPL4B	55	K	TRUE
YBR031W	RPL4A	S176	phosphorylated residue	S	176	YDR012W	RPL4B	176	S	TRUE
YBR031W	RPL4A	S270	phosphorylated residue	S	270	YDR012W	RPL4B	270	S	TRUE
YBR031W	RPL4A	S278	phosphorylated residue	S	278	YDR012W	RPL4B	278	S	TRUE
YBR031W	RPL4A	S282	phosphorylated residue	S	282	YDR012W	RPL4B	282	S	TRUE
YBR031W	RPL4A	S284	phosphorylated residue	S	284	YDR012W	RPL4B	284	S	TRUE
YBR031W	RPL4A	S292	phosphorylated residue	S	292	YDR012W	RPL4B	292	S	TRUE
YBR031W	RPL4A	S293	phosphorylated residue	S	293	YDR012W	RPL4B	293	S	TRUE
YBR031W	RPL4A	S297	phosphorylated residue	S	297	YDR012W	RPL4B	297	S	TRUE
YBR031W	RPL4A	S53	phosphorylated residue	S	53	YDR012W	RPL4B	53	S	TRUE
YBR031W	RPL4A	S64	phosphorylated residue	S	64	YDR012W	RPL4B	64	S	TRUE
YBR031W	RPL4A	S85	phosphorylated residue	S	85	YDR012W	RPL4B	85	S	TRUE
YBR031W	RPL4A	T283	phosphorylated residue	T	283	YDR012W	RPL4B	283	T	TRUE
YBR031W	RPL4A	T287	phosphorylated residue	T	287	YDR012W	RPL4B	287	T	TRUE
YBR031W	RPL4A	T306	phosphorylated residue	T	306	YDR012W	RPL4B	306	T	TRUE
YBR031W	RPL4A	T60	phosphorylated residue	T	60	YDR012W	RPL4B	60	T	TRUE
YBR033W	EDS1	S102	phosphorylated residue	S	102	YKL038W	RGT1	93	R	FALSE
YBR033W	EDS1	S105	phosphorylated residue	S	105	YKL038W	RGT1	96	S	TRUE
YBR033W	EDS1	S124	phosphorylated residue	S	124	YKL038W	RGT1	111	S	TRUE
YBR033W	EDS1	S231	phosphorylated residue	S	231	YKL038W	RGT1	301	Q	FALSE
YBR037C	SCO1	S68	phosphorylated residue	S	68	YBR024W	SCO2	74	F	FALSE
YBR042C	CST26	S192	phosphorylated residue	S	192	YDR018C		198	S	TRUE
YBR042C	CST26	T258	phosphorylated residue	T	258	YDR018C		252	K	FALSE
YBR048W	RPS11B	K105	ubiquitinylated lysine	K	105	YDR025W	RPS11A	105	K	TRUE
YBR048W	RPS11B	K133	ubiquitinylated lysine	K	133	YDR025W	RPS11A	133	K	TRUE
YBR048W	RPS11B	K141	ubiquitinylated lysine	K	141	YDR025W	RPS11A	141	K	TRUE
YBR048W	RPS11B	K148	ubiquitinylated lysine	K	148	YDR025W	RPS11A	148	K	TRUE
YBR048W	RPS11B	K15	ubiquitinylated lysine	K	15	YDR025W	RPS11A	15	K	TRUE
YBR048W	RPS11B	K151	succinylated residue	K	151	YDR025W	RPS11A	151	K	TRUE
YBR048W	RPS11B	K151	ubiquitinylated lysine	K	151	YDR025W	RPS11A	151	K	TRUE
YBR048W	RPS11B	K155	ubiquitinylated lysine	K	155	YDR025W	RPS11A	155	K	TRUE
YBR048W	RPS11B	K24	ubiquitinylated lysine	K	24	YDR025W	RPS11A	24	K	TRUE
YBR048W	RPS11B	K36	ubiquitinylated lysine	K	36	YDR025W	RPS11A	36	K	TRUE
YBR048W	RPS11B	K43	monoacetylated residue	K	43	YDR025W	RPS11A	43	K	TRUE
YBR048W	RPS11B	K43	succinylated residue	K	43	YDR025W	RPS11A	43	K	TRUE
YBR048W	RPS11B	K43	ubiquitinylated lysine	K	43	YDR025W	RPS11A	43	K	TRUE
YBR048W	RPS11B	K46	succinylated residue	K	46	YDR025W	RPS11A	46	K	TRUE
YBR048W	RPS11B	K46	ubiquitinylated lysine	K	46	YDR025W	RPS11A	46	K	TRUE
YBR048W	RPS11B	K56	monoacetylated residue	K	56	YDR025W	RPS11A	56	K	TRUE
YBR048W	RPS11B	K56	succinylated residue	K	56	YDR025W	RPS11A	56	K	TRUE
YBR048W	RPS11B	K56	ubiquitinylated lysine	K	56	YDR025W	RPS11A	56	K	TRUE
YBR048W	RPS11B	K57	ubiquitinylated lysine	K	57	YDR025W	RPS11A	57	K	TRUE
YBR048W	RPS11B	K69	ubiquitinylated lysine	K	69	YDR025W	RPS11A	69	K	TRUE
YBR048W	RPS11B	K79	ubiquitinylated lysine	K	79	YDR025W	RPS11A	79	K	TRUE
YBR048W	RPS11B	K96	ubiquitinylated lysine	K	96	YDR025W	RPS11A	96	K	TRUE
YBR048W	RPS11B	S132	phosphorylated residue	S	132	YDR025W	RPS11A	132	S	TRUE
YBR048W	RPS11B	S143	phosphorylated residue	S	143	YDR025W	RPS11A	143	S	TRUE
YBR048W	RPS11B	S52	phosphorylated residue	S	52	YDR025W	RPS11A	52	S	TRUE
YBR048W	RPS11B	S65	phosphorylated residue	S	65	YDR025W	RPS11A	65	S	TRUE
YBR048W	RPS11B	T44	phosphorylated residue	T	44	YDR025W	RPS11A	44	T	TRUE
YBR048W	RPS11B	T47	phosphorylated residue	T	47	YDR025W	RPS11A	47	T	TRUE
YBR048W	RPS11B	Y53	phosphorylated residue	Y	53	YDR025W	RPS11A	53	Y	TRUE
YBR049C	REB1	S138	phosphorylated residue	S	138	YDR026C	NSI1	NA	-	FALSE
YBR049C	REB1	S14	phosphorylated residue	S	14	YDR026C	NSI1	21	S	TRUE
YBR049C	REB1	S186	phosphorylated residue	S	186	YDR026C	NSI1	102	M	FALSE
YBR049C	REB1	S191	phosphorylated residue	S	191	YDR026C	NSI1	107	K	FALSE
YBR049C	REB1	S207	phosphorylated residue	S	207	YDR026C	NSI1	123	K	FALSE
YBR049C	REB1	S311	phosphorylated residue	S	311	YDR026C	NSI1	203	S	TRUE
YBR049C	REB1	S313	phosphorylated residue	S	313	YDR026C	NSI1	205	L	FALSE
YBR049C	REB1	S329	phosphorylated residue	S	329	YDR026C	NSI1	214	G	FALSE
YBR049C	REB1	S333	phosphorylated residue	S	333	YDR026C	NSI1	218	D	FALSE
YBR049C	REB1	S345	phosphorylated residue	S	345	YDR026C	NSI1	230	E	FALSE
YBR049C	REB1	S355	phosphorylated residue	S	355	YDR026C	NSI1	NA	-	FALSE
YBR049C	REB1	S357	phosphorylated residue	S	357	YDR026C	NSI1	235	S	TRUE
YBR049C	REB1	S364	phosphorylated residue	S	364	YDR026C	NSI1	242	P	FALSE
YBR049C	REB1	S368	phosphorylated residue	S	368	YDR026C	NSI1	246	N	FALSE
YBR049C	REB1	S371	phosphorylated residue	S	371	YDR026C	NSI1	249	T	FALSE
YBR049C	REB1	S383	phosphorylated residue	S	383	YDR026C	NSI1	261	V	FALSE
YBR049C	REB1	S386	phosphorylated residue	S	386	YDR026C	NSI1	264	G	FALSE
YBR049C	REB1	S389	phosphorylated residue	S	389	YDR026C	NSI1	267	T	FALSE
YBR049C	REB1	S458	phosphorylated residue	S	458	YDR026C	NSI1	328	R	FALSE
YBR049C	REB1	S459	phosphorylated residue	S	459	YDR026C	NSI1	329	S	TRUE
YBR049C	REB1	S460	phosphorylated residue	S	460	YDR026C	NSI1	330	S	TRUE
YBR049C	REB1	S56	phosphorylated residue	S	56	YDR026C	NSI1	NA	-	FALSE
YBR049C	REB1	S624	phosphorylated residue	S	624	YDR026C	NSI1	NA	-	FALSE
YBR049C	REB1	S665	phosphorylated residue	S	665	YDR026C	NSI1	NA	-	FALSE
YBR049C	REB1	S678	phosphorylated residue	S	678	YDR026C	NSI1	NA	-	FALSE
YBR049C	REB1	T240	phosphorylated residue	T	240	YDR026C	NSI1	153	T	TRUE
YBR049C	REB1	T277	phosphorylated residue	T	277	YDR026C	NSI1	NA	-	FALSE
YBR052C	RFS1	K201	ubiquitinylated lysine	K	201	YDR032C	PST2	189	K	TRUE
YBR052C	RFS1	K53	ubiquitinylated lysine	K	53	YDR032C	PST2	44	P	FALSE
YBR052C	RFS1	K60	ubiquitinylated lysine	K	60	YDR032C	PST2	51	G	FALSE
YBR054W	YRO2	K286	ubiquitinylated lysine	K	286	YDR033W	MRH1	287	V	FALSE
YBR054W	YRO2	K295	ubiquitinylated lysine	K	295	YDR033W	MRH1	296	P	FALSE
YBR054W	YRO2	K304	ubiquitinylated lysine	K	304	YDR033W	MRH1	NA	-	FALSE
YBR054W	YRO2	S290	phosphorylated residue	S	290	YDR033W	MRH1	291	R	FALSE
YBR054W	YRO2	S293	phosphorylated residue	S	293	YDR033W	MRH1	294	A	FALSE
YBR054W	YRO2	S296	phosphorylated residue	S	296	YDR033W	MRH1	297	N	FALSE
YBR054W	YRO2	S297	phosphorylated residue	S	297	YDR033W	MRH1	298	L	FALSE
YBR054W	YRO2	S299	phosphorylated residue	S	299	YDR033W	MRH1	300	K	FALSE
YBR054W	YRO2	S301	phosphorylated residue	S	301	YDR033W	MRH1	302	K	FALSE
YBR054W	YRO2	S302	phosphorylated residue	S	302	YDR033W	MRH1	NA	-	FALSE
YBR054W	YRO2	S343	phosphorylated residue	S	343	YDR033W	MRH1	NA	-	FALSE
YBR054W	YRO2	T341	phosphorylated residue	T	341	YDR033W	MRH1	NA	-	FALSE
YBR054W	YRO2	T343	phosphorylated residue	T	343	YDR033W	MRH1	NA	-	FALSE
YBR066C	NRG2	K156	ubiquitinylated lysine	K	156	YDR043C	NRG1	177	K	TRUE
YBR066C	NRG2	S100	phosphorylated residue	S	100	YDR043C	NRG1	NA	-	FALSE
YBR066C	NRG2	S96	phosphorylated residue	S	96	YDR043C	NRG1	NA	-	FALSE
YBR066C	NRG2	T94	phosphorylated residue	T	94	YDR043C	NRG1	120	T	TRUE
YBR066C	NRG2	T99	phosphorylated residue	T	99	YDR043C	NRG1	NA	-	FALSE
YBR068C	BAP2	K12	ubiquitinylated lysine	K	12	YDR046C	BAP3	10	K	TRUE
YBR068C	BAP2	K13	ubiquitinylated lysine	K	13	YDR046C	BAP3	11	M	FALSE
YBR068C	BAP2	K38	ubiquitinylated lysine	K	38	YDR046C	BAP3	35	S	FALSE
YBR068C	BAP2	K59	ubiquitinylated lysine	K	59	YDR046C	BAP3	60	R	FALSE
YBR068C	BAP2	K69	ubiquitinylated lysine	K	69	YDR046C	BAP3	NA	-	FALSE
YBR068C	BAP2	S10	phosphorylated residue	S	10	YDR046C	BAP3	8	S	TRUE
YBR068C	BAP2	S16	phosphorylated residue	S	16	YDR046C	BAP3	14	S	TRUE
YBR068C	BAP2	S19	phosphorylated residue	S	19	YDR046C	BAP3	NA	-	FALSE
YBR068C	BAP2	S21	phosphorylated residue	S	21	YDR046C	BAP3	18	E	FALSE
YBR068C	BAP2	S24	phosphorylated residue	S	24	YDR046C	BAP3	21	D	FALSE
YBR068C	BAP2	S26	phosphorylated residue	S	26	YDR046C	BAP3	23	A	FALSE
YBR068C	BAP2	S3	phosphorylated residue	S	3	YDR046C	BAP3	NA	-	FALSE
YBR068C	BAP2	S36	phosphorylated residue	S	36	YDR046C	BAP3	33	T	FALSE
YBR068C	BAP2	S4	phosphorylated residue	S	4	YDR046C	BAP3	2	S	TRUE
YBR068C	BAP2	S47	phosphorylated residue	S	47	YDR046C	BAP3	44	S	TRUE
YBR068C	BAP2	S76	phosphorylated residue	S	76	YDR046C	BAP3	71	N	FALSE
YBR068C	BAP2	S84	phosphorylated residue	S	84	YDR046C	BAP3	79	S	TRUE
YBR068C	BAP2	S87	phosphorylated residue	S	87	YDR046C	BAP3	82	S	TRUE
YBR068C	BAP2	S9	phosphorylated residue	S	9	YDR046C	BAP3	7	T	FALSE
YBR068C	BAP2	T111	phosphorylated residue	T	111	YDR046C	BAP3	106	T	TRUE
YBR068C	BAP2	T15	phosphorylated residue	T	15	YDR046C	BAP3	13	K	FALSE
YBR068C	BAP2	T75	phosphorylated residue	T	75	YDR046C	BAP3	70	D	FALSE
YBR068C	BAP2	T86	phosphorylated residue	T	86	YDR046C	BAP3	81	K	FALSE
YBR078W	ECM33	N196	N-glycosylated residue	N	196	YDR055W	PST1	197	Q	FALSE
YBR078W	ECM33	N209	N-glycosylated residue	N	209	YDR055W	PST1	210	N	TRUE
YBR078W	ECM33	N267	N-glycosylated residue	N	267	YDR055W	PST1	268	N	TRUE
YBR078W	ECM33	N279	N-glycosylated residue	N	279	YDR055W	PST1	280	N	TRUE
YBR078W	ECM33	N304	N-glycosylated residue	N	304	YDR055W	PST1	305	N	TRUE
YBR078W	ECM33	N328	N-glycosylated residue	N	328	YDR055W	PST1	329	N	TRUE
YBR078W	ECM33	N56	N-glycosylated residue	N	56	YDR055W	PST1	57	N	TRUE
YBR078W	ECM33	N82	N-glycosylated residue	N	82	YDR055W	PST1	83	N	TRUE
YBR078W	ECM33	S256	phosphorylated residue	S	256	YDR055W	PST1	257	S	TRUE
YBR078W	ECM33	S339	phosphorylated residue	S	339	YDR055W	PST1	340	K	FALSE
YBR082C	UBC4	K134	ubiquitinylated lysine	K	134	YDR059C	UBC5	134	K	TRUE
YBR082C	UBC4	K91	ubiquitinylated lysine	K	91	YDR059C	UBC5	91	K	TRUE
YBR082C	UBC4	S12	phosphorylated residue	S	12	YDR059C	UBC5	12	S	TRUE
YBR084C-A	RPL19A	S30	phosphorylated residue	S	30	YBL027W	RPL19B	30	S	TRUE
YBR084C-A	RPL19A	S37	phosphorylated residue	S	37	YBL027W	RPL19B	37	S	TRUE
YBR084C-A	RPL19A	S91	phosphorylated residue	S	91	YBL027W	RPL19B	91	S	TRUE
YBR085W	AAC3	T66	phosphorylated residue	T	66	YBL030C	PET9	77	T	TRUE
YBR089C-A	NHP6B	S89	phosphorylated residue	S	89	YPR052C	NHP6A	83	S	TRUE
YBR089C-A	NHP6B	T53	phosphorylated residue	T	53	YPR052C	NHP6A	47	T	TRUE
YBR118W	TEF2	K129	ubiquitinylated lysine	K	129	YPR080W	TEF1	129	K	TRUE
YBR118W	TEF2	K154	monoacetylated residue	K	154	YPR080W	TEF1	154	K	TRUE
YBR118W	TEF2	K154	succinylated residue	K	154	YPR080W	TEF1	154	K	TRUE
YBR118W	TEF2	K154	ubiquitinylated lysine	K	154	YPR080W	TEF1	154	K	TRUE
YBR118W	TEF2	K159	monoacetylated residue	K	159	YPR080W	TEF1	159	K	TRUE
YBR118W	TEF2	K159	succinylated residue	K	159	YPR080W	TEF1	159	K	TRUE
YBR118W	TEF2	K159	ubiquitinylated lysine	K	159	YPR080W	TEF1	159	K	TRUE
YBR118W	TEF2	K170	monoacetylated residue	K	170	YPR080W	TEF1	170	K	TRUE
YBR118W	TEF2	K170	succinylated residue	K	170	YPR080W	TEF1	170	K	TRUE
YBR118W	TEF2	K170	ubiquitinylated lysine	K	170	YPR080W	TEF1	170	K	TRUE
YBR118W	TEF2	K177	monoacetylated residue	K	177	YPR080W	TEF1	177	K	TRUE
YBR118W	TEF2	K177	succinylated residue	K	177	YPR080W	TEF1	177	K	TRUE
YBR118W	TEF2	K177	ubiquitinylated lysine	K	177	YPR080W	TEF1	177	K	TRUE
YBR118W	TEF2	K178	ubiquitinylated lysine	K	178	YPR080W	TEF1	178	K	TRUE
YBR118W	TEF2	K184	ubiquitinylated lysine	K	184	YPR080W	TEF1	184	K	TRUE
YBR118W	TEF2	K210	succinylated residue	K	210	YPR080W	TEF1	210	K	TRUE
YBR118W	TEF2	K210	ubiquitinylated lysine	K	210	YPR080W	TEF1	210	K	TRUE
YBR118W	TEF2	K214	succinylated residue	K	214	YPR080W	TEF1	214	K	TRUE
YBR118W	TEF2	K217	succinylated residue	K	217	YPR080W	TEF1	217	K	TRUE
YBR118W	TEF2	K217	ubiquitinylated lysine	K	217	YPR080W	TEF1	217	K	TRUE
YBR118W	TEF2	K222	succinylated residue	K	222	YPR080W	TEF1	222	K	TRUE
YBR118W	TEF2	K242	monoacetylated residue	K	242	YPR080W	TEF1	242	K	TRUE
YBR118W	TEF2	K242	succinylated residue	K	242	YPR080W	TEF1	242	K	TRUE
YBR118W	TEF2	K242	ubiquitinylated lysine	K	242	YPR080W	TEF1	242	K	TRUE
YBR118W	TEF2	K253	monoacetylated residue	K	253	YPR080W	TEF1	253	K	TRUE
YBR118W	TEF2	K253	succinylated residue	K	253	YPR080W	TEF1	253	K	TRUE
YBR118W	TEF2	K253	ubiquitinylated lysine	K	253	YPR080W	TEF1	253	K	TRUE
YBR118W	TEF2	K271	monoacetylated residue	K	271	YPR080W	TEF1	271	K	TRUE
YBR118W	TEF2	K271	succinylated residue	K	271	YPR080W	TEF1	271	K	TRUE
YBR118W	TEF2	K271	ubiquitinylated lysine	K	271	YPR080W	TEF1	271	K	TRUE
YBR118W	TEF2	K311	ubiquitinylated lysine	K	311	YPR080W	TEF1	311	K	TRUE
YBR118W	TEF2	K316	ubiquitinylated lysine	K	316	YPR080W	TEF1	316	K	TRUE
YBR118W	TEF2	K328	monoacetylated residue	K	328	YPR080W	TEF1	328	K	TRUE
YBR118W	TEF2	K328	succinylated residue	K	328	YPR080W	TEF1	328	K	TRUE
YBR118W	TEF2	K328	ubiquitinylated lysine	K	328	YPR080W	TEF1	328	K	TRUE
YBR118W	TEF2	K333	ubiquitinylated lysine	K	333	YPR080W	TEF1	333	K	TRUE
YBR118W	TEF2	K36	succinylated residue	K	36	YPR080W	TEF1	36	K	TRUE
YBR118W	TEF2	K376	monoacetylated residue	K	376	YPR080W	TEF1	376	K	TRUE
YBR118W	TEF2	K376	succinylated residue	K	376	YPR080W	TEF1	376	K	TRUE
YBR118W	TEF2	K376	ubiquitinylated lysine	K	376	YPR080W	TEF1	376	K	TRUE
YBR118W	TEF2	K393	monoacetylated residue	K	393	YPR080W	TEF1	393	K	TRUE
YBR118W	TEF2	K393	succinylated residue	K	393	YPR080W	TEF1	393	K	TRUE
YBR118W	TEF2	K393	ubiquitinylated lysine	K	393	YPR080W	TEF1	393	K	TRUE
YBR118W	TEF2	K401	monoacetylated residue	K	401	YPR080W	TEF1	401	K	TRUE
YBR118W	TEF2	K401	succinylated residue	K	401	YPR080W	TEF1	401	K	TRUE
YBR118W	TEF2	K401	ubiquitinylated lysine	K	401	YPR080W	TEF1	401	K	TRUE
YBR118W	TEF2	K406	ubiquitinylated lysine	K	406	YPR080W	TEF1	406	K	TRUE
YBR118W	TEF2	K41	monoacetylated residue	K	41	YPR080W	TEF1	41	K	TRUE
YBR118W	TEF2	K41	succinylated residue	K	41	YPR080W	TEF1	41	K	TRUE
YBR118W	TEF2	K41	ubiquitinylated lysine	K	41	YPR080W	TEF1	41	K	TRUE
YBR118W	TEF2	K437	monoacetylated residue	K	437	YPR080W	TEF1	437	K	TRUE
YBR118W	TEF2	K437	succinylated residue	K	437	YPR080W	TEF1	437	K	TRUE
YBR118W	TEF2	K437	ubiquitinylated lysine	K	437	YPR080W	TEF1	437	K	TRUE
YBR118W	TEF2	K44	ubiquitinylated lysine	K	44	YPR080W	TEF1	44	K	TRUE
YBR118W	TEF2	K441	succinylated residue	K	441	YPR080W	TEF1	441	K	TRUE
YBR118W	TEF2	K444	succinylated residue	K	444	YPR080W	TEF1	444	K	TRUE
YBR118W	TEF2	K51	ubiquitinylated lysine	K	51	YPR080W	TEF1	51	K	TRUE
YBR118W	TEF2	K55	monoacetylated residue	K	55	YPR080W	TEF1	55	K	TRUE
YBR118W	TEF2	K55	succinylated residue	K	55	YPR080W	TEF1	55	K	TRUE
YBR118W	TEF2	K55	ubiquitinylated lysine	K	55	YPR080W	TEF1	55	K	TRUE
YBR118W	TEF2	K62	monoacetylated residue	K	62	YPR080W	TEF1	62	K	TRUE
YBR118W	TEF2	K62	succinylated residue	K	62	YPR080W	TEF1	62	K	TRUE
YBR118W	TEF2	K62	ubiquitinylated lysine	K	62	YPR080W	TEF1	62	K	TRUE
YBR118W	TEF2	K84	ubiquitinylated lysine	K	84	YPR080W	TEF1	84	K	TRUE
YBR118W	TEF2	S157	phosphorylated residue	S	157	YPR080W	TEF1	157	S	TRUE
YBR118W	TEF2	S163	phosphorylated residue	S	163	YPR080W	TEF1	163	S	TRUE
YBR118W	TEF2	S173	phosphorylated residue	S	173	YPR080W	TEF1	173	S	TRUE
YBR118W	TEF2	S237	phosphorylated residue	S	237	YPR080W	TEF1	237	S	TRUE
YBR118W	TEF2	S289	phosphorylated residue	S	289	YPR080W	TEF1	289	S	TRUE
YBR118W	TEF2	S314	phosphorylated residue	S	314	YPR080W	TEF1	314	S	TRUE
YBR118W	TEF2	S352	phosphorylated residue	S	352	YPR080W	TEF1	352	S	TRUE
YBR118W	TEF2	S356	phosphorylated residue	S	356	YPR080W	TEF1	356	S	TRUE
YBR118W	TEF2	S394	phosphorylated residue	S	394	YPR080W	TEF1	394	S	TRUE
YBR118W	TEF2	S405	phosphorylated residue	S	405	YPR080W	TEF1	405	S	TRUE
YBR118W	TEF2	S414	phosphorylated residue	S	414	YPR080W	TEF1	414	S	TRUE
YBR118W	TEF2	S438	phosphorylated residue	S	438	YPR080W	TEF1	438	S	TRUE
YBR118W	TEF2	S53	phosphorylated residue	S	53	YPR080W	TEF1	53	S	TRUE
YBR118W	TEF2	T216	phosphorylated residue	T	216	YPR080W	TEF1	216	T	TRUE
YBR118W	TEF2	T240	phosphorylated residue	T	240	YPR080W	TEF1	240	T	TRUE
YBR118W	TEF2	T259	phosphorylated residue	T	259	YPR080W	TEF1	259	T	TRUE
YBR118W	TEF2	T267	phosphorylated residue	T	267	YPR080W	TEF1	267	T	TRUE
YBR118W	TEF2	T284	phosphorylated residue	T	284	YPR080W	TEF1	284	T	TRUE
YBR118W	TEF2	T285	phosphorylated residue	T	285	YPR080W	TEF1	285	T	TRUE
YBR118W	TEF2	T341	phosphorylated residue	T	341	YPR080W	TEF1	341	T	TRUE
YBR118W	TEF2	T38	phosphorylated residue	T	38	YPR080W	TEF1	38	T	TRUE
YBR118W	TEF2	T430	phosphorylated residue	T	430	YPR080W	TEF1	430	T	TRUE
YBR118W	TEF2	T442	phosphorylated residue	T	442	YPR080W	TEF1	442	T	TRUE
YBR118W	TEF2	Y355	phosphorylated residue	Y	355	YPR080W	TEF1	355	Y	TRUE
YBR121C	GRS1	K103	monoacetylated residue	K	103	YPR081C	GRS2	95	K	TRUE
YBR121C	GRS1	K103	succinylated residue	K	103	YPR081C	GRS2	95	K	TRUE
YBR121C	GRS1	K140	monoacetylated residue	K	140	YPR081C	GRS2	NA	-	FALSE
YBR121C	GRS1	K140	succinylated residue	K	140	YPR081C	GRS2	NA	-	FALSE
YBR121C	GRS1	K257	ubiquitinylated lysine	K	257	YPR081C	GRS2	216	K	TRUE
YBR121C	GRS1	K320	ubiquitinylated lysine	K	320	YPR081C	GRS2	280	M	FALSE
YBR121C	GRS1	K578	monoacetylated residue	K	578	YPR081C	GRS2	536	K	TRUE
YBR121C	GRS1	K578	succinylated residue	K	578	YPR081C	GRS2	536	K	TRUE
YBR121C	GRS1	K588	succinylated residue	K	588	YPR081C	GRS2	546	K	TRUE
YBR121C	GRS1	K588	ubiquitinylated lysine	K	588	YPR081C	GRS2	546	K	TRUE
YBR121C	GRS1	S179	phosphorylated residue	S	179	YPR081C	GRS2	138	S	TRUE
YBR121C	GRS1	S2	phosphorylated residue	S	2	YPR081C	GRS2	2	P	FALSE
YBR121C	GRS1	S202	phosphorylated residue	S	202	YPR081C	GRS2	161	D	FALSE
YBR121C	GRS1	S203	phosphorylated residue	S	203	YPR081C	GRS2	162	A	FALSE
YBR121C	GRS1	S226	phosphorylated residue	S	226	YPR081C	GRS2	185	R	FALSE
YBR121C	GRS1	S25	phosphorylated residue	S	25	YPR081C	GRS2	17	R	FALSE
YBR121C	GRS1	S264	phosphorylated residue	S	264	YPR081C	GRS2	223	S	TRUE
YBR121C	GRS1	S269	phosphorylated residue	S	269	YPR081C	GRS2	228	L	FALSE
YBR121C	GRS1	S287	phosphorylated residue	S	287	YPR081C	GRS2	246	L	FALSE
YBR121C	GRS1	S355	phosphorylated residue	S	355	YPR081C	GRS2	315	D	FALSE
YBR121C	GRS1	S378	phosphorylated residue	S	378	YPR081C	GRS2	338	E	FALSE
YBR121C	GRS1	S426	phosphorylated residue	S	426	YPR081C	GRS2	386	V	FALSE
YBR121C	GRS1	S45	phosphorylated residue	S	45	YPR081C	GRS2	37	D	FALSE
YBR121C	GRS1	S453	phosphorylated residue	S	453	YPR081C	GRS2	413	S	TRUE
YBR121C	GRS1	S476	phosphorylated residue	S	476	YPR081C	GRS2	436	G	FALSE
YBR121C	GRS1	S482	phosphorylated residue	S	482	YPR081C	GRS2	440	K	FALSE
YBR121C	GRS1	S505	phosphorylated residue	S	505	YPR081C	GRS2	463	N	FALSE
YBR121C	GRS1	S528	phosphorylated residue	S	528	YPR081C	GRS2	486	R	FALSE
YBR121C	GRS1	S585	phosphorylated residue	S	585	YPR081C	GRS2	543	S	TRUE
YBR121C	GRS1	S608	phosphorylated residue	S	608	YPR081C	GRS2	566	T	FALSE
YBR121C	GRS1	S628	phosphorylated residue	S	628	YPR081C	GRS2	586	T	FALSE
YBR121C	GRS1	S651	phosphorylated residue	S	651	YPR081C	GRS2	611	F	FALSE
YBR121C	GRS1	S7	phosphorylated residue	S	7	YPR081C	GRS2	7	S	TRUE
YBR121C	GRS1	T223	phosphorylated residue	T	223	YPR081C	GRS2	182	A	FALSE
YBR121C	GRS1	T666	phosphorylated residue	T	666	YPR081C	GRS2	NA	-	FALSE
YBR121C	GRS1	T689	phosphorylated residue	T	689	YPR081C	GRS2	NA		FALSE
YBR121C	GRS1	Y613	phosphorylated residue	Y	613	YPR081C	GRS2	571	T	FALSE
YBR140C	IRA1	S1340	phosphorylated residue	S	1340	YOL081W	IRA2	NA	-	FALSE
YBR140C	IRA1	S1342	phosphorylated residue	S	1342	YOL081W	IRA2	NA	-	FALSE
YBR140C	IRA1	S1476	phosphorylated residue	S	1476	YOL081W	IRA2	1468	P	FALSE
YBR140C	IRA1	S1495	phosphorylated residue	S	1495	YOL081W	IRA2	1487	S	TRUE
YBR140C	IRA1	S2179	phosphorylated residue	S	2179	YOL081W	IRA2	2171	T	FALSE
YBR140C	IRA1	S331	phosphorylated residue	S	331	YOL081W	IRA2	358	K	FALSE
YBR140C	IRA1	S390	phosphorylated residue	S	390	YOL081W	IRA2	420	N	FALSE
YBR140C	IRA1	S393	phosphorylated residue	S	393	YOL081W	IRA2	423	I	FALSE
YBR140C	IRA1	S395	phosphorylated residue	S	395	YOL081W	IRA2	425	A	FALSE
YBR140C	IRA1	S4	phosphorylated residue	S	4	YOL081W	IRA2	4	P	FALSE
YBR140C	IRA1	S497	phosphorylated residue	S	497	YOL081W	IRA2	519	S	TRUE
YBR140C	IRA1	S628	phosphorylated residue	S	628	YOL081W	IRA2	646	G	FALSE
YBR140C	IRA1	S886	phosphorylated residue	S	886	YOL081W	IRA2	NA	-	FALSE
YBR140C	IRA1	S889	phosphorylated residue	S	889	YOL081W	IRA2	897	G	FALSE
YBR140C	IRA1	S892	phosphorylated residue	S	892	YOL081W	IRA2	900	T	FALSE
YBR140C	IRA1	S915	phosphorylated residue	S	915	YOL081W	IRA2	918	N	FALSE
YBR140C	IRA1	S918	phosphorylated residue	S	918	YOL081W	IRA2	921	N	FALSE
YBR140C	IRA1	S956	phosphorylated residue	S	956	YOL081W	IRA2	967	S	TRUE
YBR140C	IRA1	T2302	phosphorylated residue	T	2302	YOL081W	IRA2	2294	M	FALSE
YBR140C	IRA1	T388	phosphorylated residue	T	388	YOL081W	IRA2	418	N	FALSE
YBR140C	IRA1	T62	phosphorylated residue	T	62	YOL081W	IRA2	69	S	FALSE
YBR140C	IRA1	T950	phosphorylated residue	T	950	YOL081W	IRA2	963	T	TRUE
YBR140C	IRA1	T951	phosphorylated residue	T	951	YOL081W	IRA2	964	T	TRUE
YBR140C	IRA1	Y654	phosphorylated residue	Y	654	YOL081W	IRA2	673	M	FALSE
YBR145W	ADH5	S252	phosphorylated residue	S	252	YOL086C	ADH1	249	S	TRUE
YBR145W	ADH5	S3	phosphorylated residue	S	3	YOL086C	ADH1	NA	-	FALSE
YBR145W	ADH5	S319	phosphorylated residue	S	319	YOL086C	ADH1	316	S	TRUE
YBR145W	ADH5	S81	phosphorylated residue	S	81	YOL086C	ADH1	78	E	FALSE
YBR145W	ADH5	T305	phosphorylated residue	T	305	YOL086C	ADH1	302	T	TRUE
YBR148W	YSW1	S180	phosphorylated residue	S	180	YOL091W	SPO21	189	G	FALSE
YBR150C	TBS1	S193	phosphorylated residue	S	193	YOL089C	HAL9	201	N	FALSE
YBR150C	TBS1	S201	phosphorylated residue	S	201	YOL089C	HAL9	209	P	FALSE
YBR150C	TBS1	S214	phosphorylated residue	S	214	YOL089C	HAL9	211	S	TRUE
YBR150C	TBS1	S570	phosphorylated residue	S	570	YOL089C	HAL9	575	I	FALSE
YBR150C	TBS1	T219	phosphorylated residue	T	219	YOL089C	HAL9	216	L	FALSE
YBR150C	TBS1	T924	phosphorylated residue	T	924	YOL089C	HAL9	NA	-	FALSE
YBR161W	CSH1	K166	ubiquitinylated lysine	K	166	YPL057C	SUR1	159	K	TRUE
YBR161W	CSH1	K330	ubiquitinylated lysine	K	330	YPL057C	SUR1	330	S	FALSE
YBR161W	CSH1	K371	ubiquitinylated lysine	K	371	YPL057C	SUR1	373	S	FALSE
YBR161W	CSH1	S354	phosphorylated residue	S	354	YPL057C	SUR1	349	S	TRUE
YBR169C	SSE2	K645	succinylated residue	K	645	YPL106C	SSE1	645	K	TRUE
YBR169C	SSE2	K661	ubiquitinylated lysine	K	661	YPL106C	SSE1	661	Q	FALSE
YBR169C	SSE2	K668	ubiquitinylated lysine	K	668	YPL106C	SSE1	668	K	TRUE
YBR169C	SSE2	S355	phosphorylated residue	S	355	YPL106C	SSE1	355	S	TRUE
YBR169C	SSE2	S384	phosphorylated residue	S	384	YPL106C	SSE1	384	S	TRUE
YBR169C	SSE2	S440	phosphorylated residue	S	440	YPL106C	SSE1	440	S	TRUE
YBR169C	SSE2	S52	phosphorylated residue	S	52	YPL106C	SSE1	52	T	FALSE
YBR169C	SSE2	S590	phosphorylated residue	S	590	YPL106C	SSE1	590	A	FALSE
YBR169C	SSE2	S594	phosphorylated residue	S	594	YPL106C	SSE1	594	S	TRUE
YBR169C	SSE2	S679	phosphorylated residue	S	679	YPL106C	SSE1	679	K	FALSE
YBR169C	SSE2	S682	phosphorylated residue	S	682	YPL106C	SSE1	682	E	FALSE
YBR169C	SSE2	T386	phosphorylated residue	T	386	YPL106C	SSE1	386	T	TRUE
YBR169C	SSE2	T432	phosphorylated residue	T	432	YPL106C	SSE1	432	T	TRUE
YBR169C	SSE2	T436	phosphorylated residue	T	436	YPL106C	SSE1	436	T	TRUE
YBR172C	SMY2	K102	ubiquitinylated lysine	K	102	YPL105C	SYH1	NA	-	FALSE
YBR172C	SMY2	K269	ubiquitinylated lysine	K	269	YPL105C	SYH1	213	N	FALSE
YBR172C	SMY2	K447	ubiquitinylated lysine	K	447	YPL105C	SYH1	495	E	FALSE
YBR172C	SMY2	K450	ubiquitinylated lysine	K	450	YPL105C	SYH1	498	A	FALSE
YBR172C	SMY2	K468	ubiquitinylated lysine	K	468	YPL105C	SYH1	511	K	TRUE
YBR172C	SMY2	K519	ubiquitinylated lysine	K	519	YPL105C	SYH1	NA	-	FALSE
YBR172C	SMY2	K531	ubiquitinylated lysine	K	531	YPL105C	SYH1	585	K	TRUE
YBR172C	SMY2	K536	ubiquitinylated lysine	K	536	YPL105C	SYH1	590	K	TRUE
YBR172C	SMY2	K565	ubiquitinylated lysine	K	565	YPL105C	SYH1	625	Q	FALSE
YBR172C	SMY2	K574	ubiquitinylated lysine	K	574	YPL105C	SYH1	634	N	FALSE
YBR172C	SMY2	S100	phosphorylated residue	S	100	YPL105C	SYH1	NA	-	FALSE
YBR172C	SMY2	S12	phosphorylated residue	S	12	YPL105C	SYH1	8	A	FALSE
YBR172C	SMY2	S125	phosphorylated residue	S	125	YPL105C	SYH1	79	A	FALSE
YBR172C	SMY2	S128	phosphorylated residue	S	128	YPL105C	SYH1	82	T	FALSE
YBR172C	SMY2	S134	phosphorylated residue	S	134	YPL105C	SYH1	NA	-	FALSE
YBR172C	SMY2	S142	phosphorylated residue	S	142	YPL105C	SYH1	94	N	FALSE
YBR172C	SMY2	S143	phosphorylated residue	S	143	YPL105C	SYH1	95	N	FALSE
YBR172C	SMY2	S145	phosphorylated residue	S	145	YPL105C	SYH1	97	A	FALSE
YBR172C	SMY2	S146	phosphorylated residue	S	146	YPL105C	SYH1	98	F	FALSE
YBR172C	SMY2	S157	phosphorylated residue	S	157	YPL105C	SYH1	110	S	TRUE
YBR172C	SMY2	S342	phosphorylated residue	S	342	YPL105C	SYH1	NA	-	FALSE
YBR172C	SMY2	S347	phosphorylated residue	S	347	YPL105C	SYH1	394	S	TRUE
YBR172C	SMY2	S467	phosphorylated residue	S	467	YPL105C	SYH1	510	N	FALSE
YBR172C	SMY2	S537	phosphorylated residue	S	537	YPL105C	SYH1	591	D	FALSE
YBR172C	SMY2	S544	phosphorylated residue	S	544	YPL105C	SYH1	598	Q	FALSE
YBR172C	SMY2	S545	phosphorylated residue	S	545	YPL105C	SYH1	599	S	TRUE
YBR172C	SMY2	S595	phosphorylated residue	S	595	YPL105C	SYH1	672	T	FALSE
YBR172C	SMY2	S602	phosphorylated residue	S	602	YPL105C	SYH1	682	G	FALSE
YBR172C	SMY2	S62	phosphorylated residue	S	62	YPL105C	SYH1	NA	-	FALSE
YBR172C	SMY2	S646	phosphorylated residue	S	646	YPL105C	SYH1	755	S	TRUE
YBR172C	SMY2	S652	phosphorylated residue	S	652	YPL105C	SYH1	761	T	FALSE
YBR172C	SMY2	S68	phosphorylated residue	S	68	YPL105C	SYH1	29	S	TRUE
YBR172C	SMY2	S720	phosphorylated residue	S	720	YPL105C	SYH1	829	P	FALSE
YBR172C	SMY2	S80	phosphorylated residue	S	80	YPL105C	SYH1	41	Q	FALSE
YBR172C	SMY2	S84	phosphorylated residue	S	84	YPL105C	SYH1	45	S	TRUE
YBR172C	SMY2	S96	phosphorylated residue	S	96	YPL105C	SYH1	57	S	TRUE
YBR172C	SMY2	T120	phosphorylated residue	T	120	YPL105C	SYH1	74	F	FALSE
YBR172C	SMY2	T129	phosphorylated residue	T	129	YPL105C	SYH1	84	S	FALSE
YBR172C	SMY2	T179	phosphorylated residue	T	179	YPL105C	SYH1	126	A	FALSE
YBR172C	SMY2	T349	phosphorylated residue	T	349	YPL105C	SYH1	396	A	FALSE
YBR172C	SMY2	T361	phosphorylated residue	T	361	YPL105C	SYH1	408	T	TRUE
YBR172C	SMY2	T370	phosphorylated residue	T	370	YPL105C	SYH1	417	K	FALSE
YBR172C	SMY2	T694	phosphorylated residue	T	694	YPL105C	SYH1	803	T	TRUE
YBR172C	SMY2	T70	phosphorylated residue	T	70	YPL105C	SYH1	31	T	TRUE
YBR172C	SMY2	Y654	phosphorylated residue	Y	654	YPL105C	SYH1	763	V	FALSE
YBR177C	EHT1	K114	ubiquitinylated lysine	K	114	YPL095C	EEB1	114	Q	FALSE
YBR177C	EHT1	K297	ubiquitinylated lysine	K	297	YPL095C	EEB1	301	R	FALSE
YBR177C	EHT1	K343	ubiquitinylated lysine	K	343	YPL095C	EEB1	347	K	TRUE
YBR177C	EHT1	K39	ubiquitinylated lysine	K	39	YPL095C	EEB1	39	K	TRUE
YBR177C	EHT1	K409	ubiquitinylated lysine	K	409	YPL095C	EEB1	414	E	FALSE
YBR177C	EHT1	K85	ubiquitinylated lysine	K	85	YPL095C	EEB1	85	K	TRUE
YBR177C	EHT1	S121	phosphorylated residue	S	121	YPL095C	EEB1	121	E	FALSE
YBR177C	EHT1	S332	phosphorylated residue	S	332	YPL095C	EEB1	336	V	FALSE
YBR177C	EHT1	S376	phosphorylated residue	S	376	YPL095C	EEB1	380	S	TRUE
YBR181C	RPS6B	K116	ubiquitinylated lysine	K	116	YPL090C	RPS6A	116	K	TRUE
YBR181C	RPS6B	K131	succinylated residue	K	131	YPL090C	RPS6A	131	K	TRUE
YBR181C	RPS6B	K131	ubiquitinylated lysine	K	131	YPL090C	RPS6A	131	K	TRUE
YBR181C	RPS6B	K14	ubiquitinylated lysine	K	14	YPL090C	RPS6A	14	K	TRUE
YBR181C	RPS6B	K143	ubiquitinylated lysine	K	143	YPL090C	RPS6A	143	K	TRUE
YBR181C	RPS6B	K149	monoacetylated residue	K	149	YPL090C	RPS6A	149	K	TRUE
YBR181C	RPS6B	K149	succinylated residue	K	149	YPL090C	RPS6A	149	K	TRUE
YBR181C	RPS6B	K149	ubiquitinylated lysine	K	149	YPL090C	RPS6A	149	K	TRUE
YBR181C	RPS6B	K164	succinylated residue	K	164	YPL090C	RPS6A	164	K	TRUE
YBR181C	RPS6B	K171	ubiquitinylated lysine	K	171	YPL090C	RPS6A	171	K	TRUE
YBR181C	RPS6B	K2	succinylated residue	K	2	YPL090C	RPS6A	2	K	TRUE
YBR181C	RPS6B	K2	ubiquitinylated lysine	K	2	YPL090C	RPS6A	2	K	TRUE
YBR181C	RPS6B	K214	monoacetylated residue	K	214	YPL090C	RPS6A	214	K	TRUE
YBR181C	RPS6B	K214	succinylated residue	K	214	YPL090C	RPS6A	214	K	TRUE
YBR181C	RPS6B	K214	ubiquitinylated lysine	K	214	YPL090C	RPS6A	214	K	TRUE
YBR181C	RPS6B	K46	monoacetylated residue	K	46	YPL090C	RPS6A	46	K	TRUE
YBR181C	RPS6B	K46	succinylated residue	K	46	YPL090C	RPS6A	46	K	TRUE
YBR181C	RPS6B	K46	ubiquitinylated lysine	K	46	YPL090C	RPS6A	46	K	TRUE
YBR181C	RPS6B	K51	monoacetylated residue	K	51	YPL090C	RPS6A	51	K	TRUE
YBR181C	RPS6B	K51	succinylated residue	K	51	YPL090C	RPS6A	51	K	TRUE
YBR181C	RPS6B	K58	ubiquitinylated lysine	K	58	YPL090C	RPS6A	58	K	TRUE
YBR181C	RPS6B	K64	ubiquitinylated lysine	K	64	YPL090C	RPS6A	64	K	TRUE
YBR181C	RPS6B	K79	ubiquitinylated lysine	K	79	YPL090C	RPS6A	79	K	TRUE
YBR181C	RPS6B	N10	N-glycosylated residue	N	10	YPL090C	RPS6A	10	N	TRUE
YBR181C	RPS6B	S148	phosphorylated residue	S	148	YPL090C	RPS6A	148	S	TRUE
YBR181C	RPS6B	S232	phosphorylated residue	S	232	YPL090C	RPS6A	232	S	TRUE
YBR181C	RPS6B	S233	phosphorylated residue	S	233	YPL090C	RPS6A	233	S	TRUE
YBR181C	RPS6B	S82	phosphorylated residue	S	82	YPL090C	RPS6A	82	S	TRUE
YBR181C	RPS6B	T163	phosphorylated residue	T	163	YPL090C	RPS6A	163	T	TRUE
YBR181C	RPS6B	T180	phosphorylated residue	T	180	YPL090C	RPS6A	180	T	TRUE
YBR182C	SMP1	S348	phosphorylated residue	S	348	YPL089C	RLM1	342	E	FALSE
YBR182C	SMP1	S357	phosphorylated residue	S	357	YPL089C	RLM1	351	A	FALSE
YBR182C	SMP1	S376	phosphorylated residue	S	376	YPL089C	RLM1	374	S	TRUE
YBR182C	SMP1	T365	phosphorylated residue	T	365	YPL089C	RLM1	359	S	FALSE
YBR189W	RPS9B	K10	ubiquitinylated lysine	K	10	YPL081W	RPS9A	10	K	TRUE
YBR189W	RPS9B	K115	monoacetylated residue	K	115	YPL081W	RPS9A	115	K	TRUE
YBR189W	RPS9B	K115	succinylated residue	K	115	YPL081W	RPS9A	115	K	TRUE
YBR189W	RPS9B	K120	ubiquitinylated lysine	K	120	YPL081W	RPS9A	120	K	TRUE
YBR189W	RPS9B	K138	ubiquitinylated lysine	K	138	YPL081W	RPS9A	138	K	TRUE
YBR189W	RPS9B	K154	ubiquitinylated lysine	K	154	YPL081W	RPS9A	154	K	TRUE
YBR189W	RPS9B	K180	ubiquitinylated lysine	K	180	YPL081W	RPS9A	180	K	TRUE
YBR189W	RPS9B	K29	ubiquitinylated lysine	K	29	YPL081W	RPS9A	29	K	TRUE
YBR189W	RPS9B	K37	monoacetylated residue	K	37	YPL081W	RPS9A	37	K	TRUE
YBR189W	RPS9B	K37	succinylated residue	K	37	YPL081W	RPS9A	37	K	TRUE
YBR189W	RPS9B	K90	monoacetylated residue	K	90	YPL081W	RPS9A	90	K	TRUE
YBR189W	RPS9B	K90	succinylated residue	K	90	YPL081W	RPS9A	90	K	TRUE
YBR189W	RPS9B	K92	monoacetylated residue	K	92	YPL081W	RPS9A	92	K	TRUE
YBR189W	RPS9B	K92	succinylated residue	K	92	YPL081W	RPS9A	92	K	TRUE
YBR189W	RPS9B	K92	ubiquitinylated lysine	K	92	YPL081W	RPS9A	92	K	TRUE
YBR189W	RPS9B	S13	phosphorylated residue	S	13	YPL081W	RPS9A	13	S	TRUE
YBR189W	RPS9B	S145	phosphorylated residue	S	145	YPL081W	RPS9A	145	S	TRUE
YBR189W	RPS9B	S152	phosphorylated residue	S	152	YPL081W	RPS9A	152	S	TRUE
YBR189W	RPS9B	S162	phosphorylated residue	S	162	YPL081W	RPS9A	162	S	TRUE
YBR189W	RPS9B	S184	phosphorylated residue	S	184	YPL081W	RPS9A	184	S	TRUE
YBR189W	RPS9B	S46	phosphorylated residue	S	46	YPL081W	RPS9A	46	S	TRUE
YBR189W	RPS9B	S87	phosphorylated residue	S	87	YPL081W	RPS9A	87	S	TRUE
YBR189W	RPS9B	S9	phosphorylated residue	S	9	YPL081W	RPS9A	9	S	TRUE
YBR189W	RPS9B	T14	phosphorylated residue	T	14	YPL081W	RPS9A	14	T	TRUE
YBR189W	RPS9B	T161	phosphorylated residue	T	161	YPL081W	RPS9A	161	T	TRUE
YBR189W	RPS9B	T7	phosphorylated residue	T	7	YPL081W	RPS9A	7	T	TRUE
YBR189W	RPS9B	Y8	phosphorylated residue	Y	8	YPL081W	RPS9A	8	Y	TRUE
YBR191W	RPL21A	K120	ubiquitinylated lysine	K	120	YPL079W	RPL21B	120	K	TRUE
YBR191W	RPL21A	K129	ubiquitinylated lysine	K	129	YPL079W	RPL21B	129	K	TRUE
YBR191W	RPL21A	K32	ubiquitinylated lysine	K	32	YPL079W	RPL21B	32	K	TRUE
YBR191W	RPL21A	K35	succinylated residue	K	35	YPL079W	RPL21B	35	K	TRUE
YBR191W	RPL21A	K35	ubiquitinylated lysine	K	35	YPL079W	RPL21B	35	K	TRUE
YBR191W	RPL21A	K43	succinylated residue	K	43	YPL079W	RPL21B	43	K	TRUE
YBR191W	RPL21A	K43	ubiquitinylated lysine	K	43	YPL079W	RPL21B	43	K	TRUE
YBR191W	RPL21A	K55	ubiquitinylated lysine	K	55	YPL079W	RPL21B	55	K	TRUE
YBR191W	RPL21A	K60	ubiquitinylated lysine	K	60	YPL079W	RPL21B	60	K	TRUE
YBR191W	RPL21A	K69	ubiquitinylated lysine	K	69	YPL079W	RPL21B	69	K	TRUE
YBR191W	RPL21A	K78	ubiquitinylated lysine	K	78	YPL079W	RPL21B	78	K	TRUE
YBR191W	RPL21A	S138	phosphorylated residue	S	138	YPL079W	RPL21B	138	S	TRUE
YBR191W	RPL21A	S142	phosphorylated residue	S	142	YPL079W	RPL21B	142	S	TRUE
YBR191W	RPL21A	S28	phosphorylated residue	S	28	YPL079W	RPL21B	28	S	TRUE
YBR191W	RPL21A	S70	phosphorylated residue	S	70	YPL079W	RPL21B	70	S	TRUE
YBR191W	RPL21A	S71	phosphorylated residue	S	71	YPL079W	RPL21B	71	S	TRUE
YBR191W	RPL21A	T143	phosphorylated residue	T	143	YPL079W	RPL21B	143	T	TRUE
YBR191W	RPL21A	T29	phosphorylated residue	T	29	YPL079W	RPL21B	29	T	TRUE
YBR191W	RPL21A	T61	phosphorylated residue	T	61	YPL079W	RPL21B	61	T	TRUE
YBR197C		S25	phosphorylated residue	S	25	YPL077C		9	S	TRUE
YBR197C		S26	phosphorylated residue	S	26	YPL077C		NA	-	FALSE
YBR197C		S98	phosphorylated residue	S	98	YPL077C		93	R	FALSE
YBR197C		T83	phosphorylated residue	T	83	YPL077C		61	F	FALSE
YBR214W	SDS24	K384	ubiquitinylated lysine	K	384	YGL056C	SDS23	372	K	TRUE
YBR214W	SDS24	S212	phosphorylated residue	S	212	YGL056C	SDS23	199	N	FALSE
YBR214W	SDS24	S214	phosphorylated residue	S	214	YGL056C	SDS23	201	S	TRUE
YBR214W	SDS24	S22	phosphorylated residue	S	22	YGL056C	SDS23	NA	-	FALSE
YBR214W	SDS24	S26	phosphorylated residue	S	26	YGL056C	SDS23	9	S	TRUE
YBR214W	SDS24	S312	phosphorylated residue	S	312	YGL056C	SDS23	300	S	TRUE
YBR214W	SDS24	S406	phosphorylated residue	S	406	YGL056C	SDS23	394	S	TRUE
YBR214W	SDS24	S435	phosphorylated residue	S	435	YGL056C	SDS23	433	L	FALSE
YBR214W	SDS24	S437	phosphorylated residue	S	437	YGL056C	SDS23	435	S	TRUE
YBR214W	SDS24	S438	phosphorylated residue	S	438	YGL056C	SDS23	436	S	TRUE
YBR214W	SDS24	S439	phosphorylated residue	S	439	YGL056C	SDS23	437	D	FALSE
YBR214W	SDS24	S440	phosphorylated residue	S	440	YGL056C	SDS23	438	T	FALSE
YBR214W	SDS24	S442	phosphorylated residue	S	442	YGL056C	SDS23	440	N	FALSE
YBR214W	SDS24	S445	phosphorylated residue	S	445	YGL056C	SDS23	443	I	FALSE
YBR214W	SDS24	S447	phosphorylated residue	S	447	YGL056C	SDS23	445	V	FALSE
YBR214W	SDS24	S458	phosphorylated residue	S	458	YGL056C	SDS23	456	Q	FALSE
YBR214W	SDS24	S470	phosphorylated residue	S	470	YGL056C	SDS23	469	S	TRUE
YBR214W	SDS24	S517	phosphorylated residue	S	517	YGL056C	SDS23	518	M	FALSE
YBR214W	SDS24	S524	phosphorylated residue	S	524	YGL056C	SDS23	525	H	FALSE
YBR214W	SDS24	S94	phosphorylated residue	S	94	YGL056C	SDS23	81	S	TRUE
YBR214W	SDS24	S98	phosphorylated residue	S	98	YGL056C	SDS23	85	L	FALSE
YBR214W	SDS24	T21	phosphorylated residue	T	21	YGL056C	SDS23	NA	-	FALSE
YBR214W	SDS24	T33	phosphorylated residue	T	33	YGL056C	SDS23	16	T	TRUE
YBR214W	SDS24	T441	phosphorylated residue	T	441	YGL056C	SDS23	439	S	FALSE
YBR214W	SDS24	T92	phosphorylated residue	T	92	YGL056C	SDS23	79	L	FALSE
YBR216C	YBP1	S552	phosphorylated residue	S	552	YGL060W	YBP2	519	E	FALSE
YBR218C	PYC2	K1125	ubiquitinylated lysine	K	1125	YGL062W	PYC1	1124	K	TRUE
YBR218C	PYC2	K20	succinylated residue	K	20	YGL062W	PYC1	19	K	TRUE
YBR218C	PYC2	K22	ubiquitinylated lysine	K	22	YGL062W	PYC1	21	K	TRUE
YBR218C	PYC2	K258	ubiquitinylated lysine	K	258	YGL062W	PYC1	257	K	TRUE
YBR218C	PYC2	K266	ubiquitinylated lysine	K	266	YGL062W	PYC1	265	K	TRUE
YBR218C	PYC2	K370	ubiquitinylated lysine	K	370	YGL062W	PYC1	369	K	TRUE
YBR218C	PYC2	K543	ubiquitinylated lysine	K	543	YGL062W	PYC1	542	K	TRUE
YBR218C	PYC2	K662	ubiquitinylated lysine	K	662	YGL062W	PYC1	661	K	TRUE
YBR218C	PYC2	K735	succinylated residue	K	735	YGL062W	PYC1	734	K	TRUE
YBR218C	PYC2	K742	ubiquitinylated lysine	K	742	YGL062W	PYC1	741	K	TRUE
YBR218C	PYC2	K903	ubiquitinylated lysine	K	903	YGL062W	PYC1	902	K	TRUE
YBR218C	PYC2	S1133	phosphorylated residue	S	1133	YGL062W	PYC1	1132	S	TRUE
YBR218C	PYC2	S1177	phosphorylated residue	S	1177	YGL062W	PYC1	1175	E	FALSE
YBR218C	PYC2	S15	phosphorylated residue	S	15	YGL062W	PYC1	14	N	FALSE
YBR218C	PYC2	S513	phosphorylated residue	S	513	YGL062W	PYC1	512	S	TRUE
YBR218C	PYC2	S546	phosphorylated residue	S	546	YGL062W	PYC1	545	A	FALSE
YBR218C	PYC2	T901	phosphorylated residue	T	901	YGL062W	PYC1	900	T	TRUE
YBR230W-A	COQ21	T36	phosphorylated residue	T	36	YGL119W	COQ8	297	T	TRUE
YBR238C		S132	phosphorylated residue	S	132	YGL107C	RMD9	NA	-	FALSE
YBR238C		S137	phosphorylated residue	S	137	YGL107C	RMD9	81	S	TRUE
YBR238C		S606	phosphorylated residue	S	606	YGL107C	RMD9	NA	-	FALSE
YBR270C	BIT2	S137	phosphorylated residue	S	137	YJL058C	BIT61	141	D	FALSE
YBR270C	BIT2	S142	phosphorylated residue	S	142	YJL058C	BIT61	146	T	FALSE
YBR273C	UBX7	K227	ubiquitinylated lysine	K	227	YJL048C	UBX6	201	Y	FALSE
YBR273C	UBX7	K291	ubiquitinylated lysine	K	291	YJL048C	UBX6	265	E	FALSE
YBR273C	UBX7	S120	phosphorylated residue	S	120	YJL048C	UBX6	103	S	TRUE
YBR273C	UBX7	S371	phosphorylated residue	S	371	YJL048C	UBX6	347	P	FALSE
YBR273C	UBX7	S372	phosphorylated residue	S	372	YJL048C	UBX6	348	S	TRUE
YBR273C	UBX7	S376	phosphorylated residue	S	376	YJL048C	UBX6	352	T	FALSE
YBR273C	UBX7	S382	phosphorylated residue	S	382	YJL048C	UBX6	358	S	TRUE
YBR273C	UBX7	S388	phosphorylated residue	S	388	YJL048C	UBX6	369	S	TRUE
YBR273C	UBX7	S399	phosphorylated residue	S	399	YJL048C	UBX6	380	S	TRUE
YBR273C	UBX7	T123	phosphorylated residue	T	123	YJL048C	UBX6	106	Q	FALSE
YBR273C	UBX7	T349	phosphorylated residue	T	349	YJL048C	UBX6	314	T	TRUE
YBR273C	UBX7	T384	phosphorylated residue	T	384	YJL048C	UBX6	361	T	TRUE
YBR273C	UBX7	T393	phosphorylated residue	T	393	YJL048C	UBX6	374	S	FALSE
YBR278W	DPB3	S113	phosphorylated residue	S	113	YJL065C	DLS1	133	V	FALSE
YBR278W	DPB3	S166	phosphorylated residue	S	166	YJL065C	DLS1	NA	-	FALSE
YBR278W	DPB3	S169	phosphorylated residue	S	169	YJL065C	DLS1	NA	-	FALSE
YBR278W	DPB3	S178	phosphorylated residue	S	178	YJL065C	DLS1	NA	-	FALSE
YBR278W	DPB3	S186	phosphorylated residue	S	186	YJL065C	DLS1	NA	-	FALSE
YBR278W	DPB3	S188	phosphorylated residue	S	188	YJL065C	DLS1	NA	-	FALSE
YBR278W	DPB3	S189	phosphorylated residue	S	189	YJL065C	DLS1	NA	-	FALSE
YCL011C	GBP2	S13	phosphorylated residue	S	13	YNL004W	HRB1	14	S	TRUE
YCL011C	GBP2	S207	phosphorylated residue	S	207	YNL004W	HRB1	246	R	FALSE
YCL011C	GBP2	S24	phosphorylated residue	S	24	YNL004W	HRB1	27	S	TRUE
YCL011C	GBP2	S44	phosphorylated residue	S	44	YNL004W	HRB1	48	R	FALSE
YCL011C	GBP2	T130	phosphorylated residue	T	130	YNL004W	HRB1	169	T	TRUE
YCL011C	GBP2	Y30	phosphorylated residue	Y	30	YNL004W	HRB1	34	R	FALSE
YCL011C	GBP2	Y33	phosphorylated residue	Y	33	YNL004W	HRB1	37	H	FALSE
YCL024W	KCC4	S10	phosphorylated residue	S	10	YDR507C	GIN4	9	P	FALSE
YCL024W	KCC4	S296	phosphorylated residue	S	296	YDR507C	GIN4	300	S	TRUE
YCL024W	KCC4	S31	phosphorylated residue	S	31	YDR507C	GIN4	29	S	TRUE
YCL024W	KCC4	S388	phosphorylated residue	S	388	YDR507C	GIN4	383	I	FALSE
YCL024W	KCC4	S389	phosphorylated residue	S	389	YDR507C	GIN4	384	S	TRUE
YCL024W	KCC4	S392	phosphorylated residue	S	392	YDR507C	GIN4	387	S	TRUE
YCL024W	KCC4	S393	phosphorylated residue	S	393	YDR507C	GIN4	388	V	FALSE
YCL024W	KCC4	S394	phosphorylated residue	S	394	YDR507C	GIN4	389	S	TRUE
YCL024W	KCC4	S395	phosphorylated residue	S	395	YDR507C	GIN4	390	P	FALSE
YCL024W	KCC4	S396	phosphorylated residue	S	396	YDR507C	GIN4	391	S	TRUE
YCL024W	KCC4	S403	phosphorylated residue	S	403	YDR507C	GIN4	393	K	FALSE
YCL024W	KCC4	S406	phosphorylated residue	S	406	YDR507C	GIN4	396	T	FALSE
YCL024W	KCC4	S417	phosphorylated residue	S	417	YDR507C	GIN4	443	S	TRUE
YCL024W	KCC4	S432	phosphorylated residue	S	432	YDR507C	GIN4	458	Q	FALSE
YCL024W	KCC4	S439	phosphorylated residue	S	439	YDR507C	GIN4	NA	-	FALSE
YCL024W	KCC4	S492	phosphorylated residue	S	492	YDR507C	GIN4	511	S	TRUE
YCL024W	KCC4	S499	phosphorylated residue	S	499	YDR507C	GIN4	518	S	TRUE
YCL024W	KCC4	S558	phosphorylated residue	S	558	YDR507C	GIN4	589	K	FALSE
YCL024W	KCC4	S571	phosphorylated residue	S	571	YDR507C	GIN4	614	I	FALSE
YCL024W	KCC4	S574	phosphorylated residue	S	574	YDR507C	GIN4	617	S	TRUE
YCL024W	KCC4	S597	phosphorylated residue	S	597	YDR507C	GIN4	648	N	FALSE
YCL024W	KCC4	S666	phosphorylated residue	S	666	YDR507C	GIN4	719	S	TRUE
YCL024W	KCC4	S675	phosphorylated residue	S	675	YDR507C	GIN4	728	K	FALSE
YCL024W	KCC4	S679	phosphorylated residue	S	679	YDR507C	GIN4	732	M	FALSE
YCL024W	KCC4	S687	phosphorylated residue	S	687	YDR507C	GIN4	746	E	FALSE
YCL024W	KCC4	S707	phosphorylated residue	S	707	YDR507C	GIN4	790	S	TRUE
YCL024W	KCC4	S718	phosphorylated residue	S	718	YDR507C	GIN4	801	S	TRUE
YCL024W	KCC4	S729	phosphorylated residue	S	729	YDR507C	GIN4	812	S	TRUE
YCL024W	KCC4	S732	phosphorylated residue	S	732	YDR507C	GIN4	815	S	TRUE
YCL024W	KCC4	S738	phosphorylated residue	S	738	YDR507C	GIN4	822	S	TRUE
YCL024W	KCC4	S763	phosphorylated residue	S	763	YDR507C	GIN4	840	Q	FALSE
YCL024W	KCC4	S765	phosphorylated residue	S	765	YDR507C	GIN4	842	S	TRUE
YCL024W	KCC4	S773	phosphorylated residue	S	773	YDR507C	GIN4	850	S	TRUE
YCL024W	KCC4	S777	phosphorylated residue	S	777	YDR507C	GIN4	854	S	TRUE
YCL024W	KCC4	S787	phosphorylated residue	S	787	YDR507C	GIN4	865	A	FALSE
YCL024W	KCC4	S822	phosphorylated residue	S	822	YDR507C	GIN4	893	L	FALSE
YCL024W	KCC4	S825	phosphorylated residue	S	825	YDR507C	GIN4	902	S	TRUE
YCL024W	KCC4	S827	phosphorylated residue	S	827	YDR507C	GIN4	904	E	FALSE
YCL024W	KCC4	S838	phosphorylated residue	S	838	YDR507C	GIN4	915	I	FALSE
YCL024W	KCC4	S840	phosphorylated residue	S	840	YDR507C	GIN4	917	P	FALSE
YCL024W	KCC4	S841	phosphorylated residue	S	841	YDR507C	GIN4	918	P	FALSE
YCL024W	KCC4	S841	phosphorylated residue	S	841	YDR507C	GIN4	918	P	FALSE
YCL024W	KCC4	S848	phosphorylated residue	S	848	YDR507C	GIN4	930	S	TRUE
YCL024W	KCC4	S867	phosphorylated residue	S	867	YDR507C	GIN4	947	S	TRUE
YCL024W	KCC4	S870	phosphorylated residue	S	870	YDR507C	GIN4	950	S	TRUE
YCL024W	KCC4	S871	phosphorylated residue	S	871	YDR507C	GIN4	951	S	TRUE
YCL024W	KCC4	S892	phosphorylated residue	S	892	YDR507C	GIN4	985	D	FALSE
YCL024W	KCC4	S894	phosphorylated residue	S	894	YDR507C	GIN4	1010	S	TRUE
YCL024W	KCC4	T2	phosphorylated residue	T	2	YDR507C	GIN4	2	A	FALSE
YCL024W	KCC4	T390	phosphorylated residue	T	390	YDR507C	GIN4	385	S	FALSE
YCL024W	KCC4	T407	phosphorylated residue	T	407	YDR507C	GIN4	397	T	TRUE
YCL024W	KCC4	T436	phosphorylated residue	T	436	YDR507C	GIN4	462	T	TRUE
YCL024W	KCC4	T715	phosphorylated residue	T	715	YDR507C	GIN4	798	T	TRUE
YCL024W	KCC4	T775	phosphorylated residue	T	775	YDR507C	GIN4	852	D	FALSE
YCL024W	KCC4	T861	phosphorylated residue	T	861	YDR507C	GIN4	943	M	FALSE
YCL024W	KCC4	T866	phosphorylated residue	T	866	YDR507C	GIN4	NA	-	FALSE
YCL025C	AGP1	K11	ubiquitinylated lysine	K	11	YDR508C	GNP1	34	K	TRUE
YCL025C	AGP1	K5	ubiquitinylated lysine	K	5	YDR508C	GNP1	18	M	FALSE
YCL025C	AGP1	K98	ubiquitinylated lysine	K	98	YDR508C	GNP1	119	L	FALSE
YCL025C	AGP1	S101	phosphorylated residue	S	101	YDR508C	GNP1	122	K	FALSE
YCL025C	AGP1	S102	phosphorylated residue	S	102	YDR508C	GNP1	123	S	TRUE
YCL025C	AGP1	S36	phosphorylated residue	S	36	YDR508C	GNP1	59	V	FALSE
YCL025C	AGP1	S4	phosphorylated residue	S	4	YDR508C	GNP1	17	N	FALSE
YCL025C	AGP1	S6	phosphorylated residue	S	6	YDR508C	GNP1	19	N	FALSE
YCL025C	AGP1	S87	phosphorylated residue	S	87	YDR508C	GNP1	108	T	FALSE
YCL025C	AGP1	S89	phosphorylated residue	S	89	YDR508C	GNP1	110	D	FALSE
YCL025C	AGP1	S90	phosphorylated residue	S	90	YDR508C	GNP1	111	S	TRUE
YCL025C	AGP1	T18	phosphorylated residue	T	18	YDR508C	GNP1	41	K	FALSE
YCL035C	GRX1	S3	phosphorylated residue	S	3	YDR513W	GRX2	37	S	TRUE
YCL035C	GRX1	T6	phosphorylated residue	T	6	YDR513W	GRX2	40	T	TRUE
YCL035C	GRX1	Y26	phosphorylated residue	Y	26	YDR513W	GRX2	60	Y	TRUE
YCL036W	GFD2	S185	phosphorylated residue	S	185	YDR514C		148	S	TRUE
YCL036W	GFD2	S192	phosphorylated residue	S	192	YDR514C		NA	-	FALSE
YCL036W	GFD2	S37	phosphorylated residue	S	37	YDR514C		34	Q	FALSE
YCL036W	GFD2	S48	phosphorylated residue	S	48	YDR514C		NA	-	FALSE
YCL036W	GFD2	T51	phosphorylated residue	T	51	YDR514C		45	A	FALSE
YCL037C	SRO9	K143	ubiquitinylated lysine	K	143	YDR515W	SLF1	NA	-	FALSE
YCL037C	SRO9	K156	ubiquitinylated lysine	K	156	YDR515W	SLF1	159	S	FALSE
YCL037C	SRO9	K301	ubiquitinylated lysine	K	301	YDR515W	SLF1	313	K	TRUE
YCL037C	SRO9	K352	ubiquitinylated lysine	K	352	YDR515W	SLF1	361	D	FALSE
YCL037C	SRO9	K43	ubiquitinylated lysine	K	43	YDR515W	SLF1	39	K	TRUE
YCL037C	SRO9	K73	ubiquitinylated lysine	K	73	YDR515W	SLF1	72	K	TRUE
YCL037C	SRO9	K79	ubiquitinylated lysine	K	79	YDR515W	SLF1	78	K	TRUE
YCL037C	SRO9	S117	phosphorylated residue	S	117	YDR515W	SLF1	133	T	FALSE
YCL037C	SRO9	S118	phosphorylated residue	S	118	YDR515W	SLF1	134	S	TRUE
YCL037C	SRO9	S148	phosphorylated residue	S	148	YDR515W	SLF1	NA	-	FALSE
YCL037C	SRO9	S155	phosphorylated residue	S	155	YDR515W	SLF1	158	S	TRUE
YCL037C	SRO9	S160	phosphorylated residue	S	160	YDR515W	SLF1	163	A	FALSE
YCL037C	SRO9	S197	phosphorylated residue	S	197	YDR515W	SLF1	204	A	FALSE
YCL037C	SRO9	S2	phosphorylated residue	S	2	YDR515W	SLF1	2	S	TRUE
YCL037C	SRO9	S228	phosphorylated residue	S	228	YDR515W	SLF1	236	Y	FALSE
YCL037C	SRO9	S297	phosphorylated residue	S	297	YDR515W	SLF1	309	S	TRUE
YCL037C	SRO9	S355	phosphorylated residue	S	355	YDR515W	SLF1	364	N	FALSE
YCL037C	SRO9	S366	phosphorylated residue	S	366	YDR515W	SLF1	375	N	FALSE
YCL037C	SRO9	S39	phosphorylated residue	S	39	YDR515W	SLF1	35	T	FALSE
YCL037C	SRO9	S40	phosphorylated residue	S	40	YDR515W	SLF1	36	S	TRUE
YCL037C	SRO9	S407	phosphorylated residue	S	407	YDR515W	SLF1	425	K	FALSE
YCL037C	SRO9	S408	phosphorylated residue	S	408	YDR515W	SLF1	426	K	FALSE
YCL037C	SRO9	S413	phosphorylated residue	S	413	YDR515W	SLF1	431	D	FALSE
YCL037C	SRO9	S422	phosphorylated residue	S	422	YDR515W	SLF1	440	E	FALSE
YCL037C	SRO9	S430	phosphorylated residue	S	430	YDR515W	SLF1	NA	-	FALSE
YCL037C	SRO9	S432	phosphorylated residue	S	432	YDR515W	SLF1	NA	-	FALSE
YCL037C	SRO9	S433	phosphorylated residue	S	433	YDR515W	SLF1	NA	-	FALSE
YCL037C	SRO9	S52	phosphorylated residue	S	52	YDR515W	SLF1	52	E	FALSE
YCL037C	SRO9	S55	phosphorylated residue	S	55	YDR515W	SLF1	53	E	FALSE
YCL037C	SRO9	S90	phosphorylated residue	S	90	YDR515W	SLF1	89	S	TRUE
YCL037C	SRO9	T159	phosphorylated residue	T	159	YDR515W	SLF1	162	T	TRUE
YCL037C	SRO9	T32	phosphorylated residue	T	32	YDR515W	SLF1	28	K	FALSE
YCL037C	SRO9	T38	phosphorylated residue	T	38	YDR515W	SLF1	34	T	TRUE
YCL037C	SRO9	T47	phosphorylated residue	T	47	YDR515W	SLF1	47	T	TRUE
YCL037C	SRO9	T53	phosphorylated residue	T	53	YDR515W	SLF1	NA	-	FALSE
YCL037C	SRO9	T69	phosphorylated residue	T	69	YDR515W	SLF1	68	S	FALSE
YCL037C	SRO9	T71	phosphorylated residue	T	71	YDR515W	SLF1	70	S	FALSE
YCL037C	SRO9	T88	phosphorylated residue	T	88	YDR515W	SLF1	87	I	FALSE
YCL037C	SRO9	T92	phosphorylated residue	T	92	YDR515W	SLF1	91	S	FALSE
YCL040W	GLK1	K267	monoacetylated residue	K	267	YDR516C	EMI2	267	K	TRUE
YCL040W	GLK1	K267	succinylated residue	K	267	YDR516C	EMI2	267	K	TRUE
YCL040W	GLK1	K355	ubiquitinylated lysine	K	355	YDR516C	EMI2	355	Y	FALSE
YCL040W	GLK1	S105	phosphorylated residue	S	105	YDR516C	EMI2	105	D	FALSE
YCL040W	GLK1	S171	phosphorylated residue	S	171	YDR516C	EMI2	172	S	TRUE
YCL040W	GLK1	S174	phosphorylated residue	S	174	YDR516C	EMI2	175	S	TRUE
YCL040W	GLK1	S2	phosphorylated residue	S	2	YDR516C	EMI2	2	S	TRUE
YCL040W	GLK1	S327	phosphorylated residue	S	327	YDR516C	EMI2	327	S	TRUE
YCL040W	GLK1	S354	phosphorylated residue	S	354	YDR516C	EMI2	354	N	FALSE
YCL040W	GLK1	S451	phosphorylated residue	S	451	YDR516C	EMI2	451	Y	FALSE
YCL040W	GLK1	S470	phosphorylated residue	S	470	YDR516C	EMI2	470	S	TRUE
YCL040W	GLK1	S489	phosphorylated residue	S	489	YDR516C	EMI2	489	S	TRUE
YCL040W	GLK1	S58	phosphorylated residue	S	58	YDR516C	EMI2	58	V	FALSE
YCL040W	GLK1	S72	phosphorylated residue	S	72	YDR516C	EMI2	72	L	FALSE
YCL040W	GLK1	T229	phosphorylated residue	T	229	YDR516C	EMI2	230	T	TRUE
YCL040W	GLK1	T252	phosphorylated residue	T	252	YDR516C	EMI2	252	T	TRUE
YCL040W	GLK1	T382	phosphorylated residue	T	382	YDR516C	EMI2	382	T	TRUE
YCL040W	GLK1	T400	phosphorylated residue	T	400	YDR516C	EMI2	400	T	TRUE
YCL040W	GLK1	T402	phosphorylated residue	T	402	YDR516C	EMI2	402	E	FALSE
YCL040W	GLK1	T70	phosphorylated residue	T	70	YDR516C	EMI2	70	T	TRUE
YCL043C	PDI1	K112	ubiquitinylated lysine	K	112	YDR518W	EUG1	113	K	TRUE
YCL043C	PDI1	K358	monoacetylated residue	K	358	YDR518W	EUG1	357	E	FALSE
YCL043C	PDI1	K358	succinylated residue	K	358	YDR518W	EUG1	357	E	FALSE
YCL043C	PDI1	K394	monoacetylated residue	K	394	YDR518W	EUG1	393	D	FALSE
YCL043C	PDI1	K394	succinylated residue	K	394	YDR518W	EUG1	393	D	FALSE
YCL043C	PDI1	N117	N-glycosylated residue	N	117	YDR518W	EUG1	118	F	FALSE
YCL043C	PDI1	N155	N-glycosylated residue	N	155	YDR518W	EUG1	159	N	TRUE
YCL043C	PDI1	N174	N-glycosylated residue	N	174	YDR518W	EUG1	174	N	TRUE
YCL043C	PDI1	N425	N-glycosylated residue	N	425	YDR518W	EUG1	424	S	FALSE
YCL043C	PDI1	N82	N-glycosylated residue	N	82	YDR518W	EUG1	83	N	TRUE
YCL043C	PDI1	S119	phosphorylated residue	S	119	YDR518W	EUG1	120	G	FALSE
YCL043C	PDI1	S351	phosphorylated residue	S	351	YDR518W	EUG1	350	Q	FALSE
YCL043C	PDI1	S362	phosphorylated residue	S	362	YDR518W	EUG1	361	K	FALSE
YCL043C	PDI1	S464	phosphorylated residue	S	464	YDR518W	EUG1	466	P	FALSE
YCL043C	PDI1	S472	phosphorylated residue	S	472	YDR518W	EUG1	474	N	FALSE
YCL050C	APA1	K138	ubiquitinylated lysine	K	138	YDR530C	APA2	141	E	FALSE
YCL050C	APA1	K167	ubiquitinylated lysine	K	167	YDR530C	APA2	170	K	TRUE
YCL050C	APA1	K284	ubiquitinylated lysine	K	284	YDR530C	APA2	288	K	TRUE
YCL050C	APA1	S12	phosphorylated residue	S	12	YDR530C	APA2	11	H	FALSE
YCL050C	APA1	S2	phosphorylated residue	S	2	YDR530C	APA2	NA	-	FALSE
YCL050C	APA1	S50	phosphorylated residue	S	50	YDR530C	APA2	49	S	TRUE
YCL050C	APA1	S9	phosphorylated residue	S	9	YDR530C	APA2	8	Q	FALSE
YCL050C	APA1	T117	phosphorylated residue	T	117	YDR530C	APA2	116	T	TRUE
YCL050C	APA1	T185	phosphorylated residue	T	185	YDR530C	APA2	188	T	TRUE
YCL050C	APA1	T60	phosphorylated residue	T	60	YDR530C	APA2	59	N	FALSE
YCL051W	LRE1	S103	phosphorylated residue	S	103	YDR528W	HLR1	NA	-	FALSE
YCL051W	LRE1	S112	phosphorylated residue	S	112	YDR528W	HLR1	85	S	TRUE
YCL051W	LRE1	S125	phosphorylated residue	S	125	YDR528W	HLR1	98	S	TRUE
YCL051W	LRE1	S228	phosphorylated residue	S	228	YDR528W	HLR1	NA	-	FALSE
YCL051W	LRE1	S276	phosphorylated residue	S	276	YDR528W	HLR1	NA	-	FALSE
YCL051W	LRE1	S371	phosphorylated residue	S	371	YDR528W	HLR1	295	S	TRUE
YCL051W	LRE1	S373	phosphorylated residue	S	373	YDR528W	HLR1	297	Q	FALSE
YCL051W	LRE1	S393	phosphorylated residue	S	393	YDR528W	HLR1	309	G	FALSE
YCL051W	LRE1	S398	phosphorylated residue	S	398	YDR528W	HLR1	314	S	TRUE
YCL051W	LRE1	S471	phosphorylated residue	S	471	YDR528W	HLR1	348	T	FALSE
YCL051W	LRE1	S474	phosphorylated residue	S	474	YDR528W	HLR1	351	E	FALSE
YCL051W	LRE1	S516	phosphorylated residue	S	516	YDR528W	HLR1	NA	-	FALSE
YCL051W	LRE1	S552	phosphorylated residue	S	552	YDR528W	HLR1	391	N	FALSE
YCL051W	LRE1	T395	phosphorylated residue	T	395	YDR528W	HLR1	311	S	FALSE
YCL051W	LRE1	T459	phosphorylated residue	T	459	YDR528W	HLR1	342	L	FALSE
YCL051W	LRE1	T519	phosphorylated residue	T	519	YDR528W	HLR1	372	T	TRUE
YCR005C	CIT2	K176	ubiquitinylated lysine	K	176	YNR001C	CIT1	195	K	TRUE
YCR005C	CIT2	K218	ubiquitinylated lysine	K	218	YNR001C	CIT1	237	K	TRUE
YCR005C	CIT2	K239	ubiquitinylated lysine	K	239	YNR001C	CIT1	258	E	FALSE
YCR005C	CIT2	K354	ubiquitinylated lysine	K	354	YNR001C	CIT1	373	E	FALSE
YCR005C	CIT2	K385	ubiquitinylated lysine	K	385	YNR001C	CIT1	404	K	TRUE
YCR005C	CIT2	K454	ubiquitinylated lysine	K	454	YNR001C	CIT1	473	K	TRUE
YCR005C	CIT2	S20	phosphorylated residue	S	20	YNR001C	CIT1	39	S	TRUE
YCR005C	CIT2	S21	phosphorylated residue	S	21	YNR001C	CIT1	40	A	FALSE
YCR005C	CIT2	S8	phosphorylated residue	S	8	YNR001C	CIT1	8	T	FALSE
YCR010C	ADY2	T47	phosphorylated residue	T	47	YNR002C	ATO2	46	T	TRUE
YCR026C	NPP1	K137	ubiquitinylated lysine	K	137	YEL016C	NPP2	51	K	TRUE
YCR026C	NPP1	K66	ubiquitinylated lysine	K	66	YEL016C	NPP2	NA	-	FALSE
YCR026C	NPP1	N161	N-glycosylated residue	N	161	YEL016C	NPP2	69	N	TRUE
YCR026C	NPP1	N204	N-glycosylated residue	N	204	YEL016C	NPP2	112	N	TRUE
YCR026C	NPP1	N296	N-glycosylated residue	N	296	YEL016C	NPP2	201	V	FALSE
YCR026C	NPP1	S122	phosphorylated residue	S	122	YEL016C	NPP2	33	L	FALSE
YCR026C	NPP1	S9	phosphorylated residue	S	9	YEL016C	NPP2	NA	-	FALSE
YCR026C	NPP1	T118	phosphorylated residue	T	118	YEL016C	NPP2	29	F	FALSE
YCR031C	RPS14A	K36	ubiquitinylated lysine	K	36	YJL191W	RPS14B	37	K	TRUE
YCR031C	RPS14A	K47	ubiquitinylated lysine	K	47	YJL191W	RPS14B	48	K	TRUE
YCR031C	RPS14A	K70	ubiquitinylated lysine	K	70	YJL191W	RPS14B	71	K	TRUE
YCR031C	RPS14A	K72	ubiquitinylated lysine	K	72	YJL191W	RPS14B	73	K	TRUE
YCR031C	RPS14A	K92	ubiquitinylated lysine	K	92	YJL191W	RPS14B	93	K	TRUE
YCR031C	RPS14A	S11	phosphorylated residue	S	11	YJL191W	RPS14B	12	S	TRUE
YCR031C	RPS14A	S123	phosphorylated residue	S	123	YJL191W	RPS14B	124	S	TRUE
YCR031C	RPS14A	S125	phosphorylated residue	S	125	YJL191W	RPS14B	126	S	TRUE
YCR031C	RPS14A	S2	phosphorylated residue	S	2	YJL191W	RPS14B	2	A	FALSE
YCR031C	RPS14A	T91	phosphorylated residue	T	91	YJL191W	RPS14B	92	T	TRUE
YCR031C	RPS14A	T93	phosphorylated residue	T	93	YJL191W	RPS14B	94	T	TRUE
YCR034W	ELO2	S336	phosphorylated residue	S	336	YJL196C	ELO1	299	S	TRUE
YCR034W	ELO2	S338	phosphorylated residue	S	338	YJL196C	ELO1	301	S	TRUE
YCR034W	ELO2	T334	phosphorylated residue	T	334	YJL196C	ELO1	NA	-	FALSE
YCR037C	PHO87	K102	ubiquitinylated lysine	K	102	YJL198W	PHO90	NA	-	FALSE
YCR037C	PHO87	K124	ubiquitinylated lysine	K	124	YJL198W	PHO90	95	Q	FALSE
YCR037C	PHO87	K130	ubiquitinylated lysine	K	130	YJL198W	PHO90	101	P	FALSE
YCR037C	PHO87	K315	ubiquitinylated lysine	K	315	YJL198W	PHO90	269	K	TRUE
YCR037C	PHO87	K89	ubiquitinylated lysine	K	89	YJL198W	PHO90	70	D	FALSE
YCR037C	PHO87	S120	phosphorylated residue	S	120	YJL198W	PHO90	NA	-	FALSE
YCR037C	PHO87	S127	phosphorylated residue	S	127	YJL198W	PHO90	98	A	FALSE
YCR037C	PHO87	S144	phosphorylated residue	S	144	YJL198W	PHO90	119	S	TRUE
YCR037C	PHO87	S146	phosphorylated residue	S	146	YJL198W	PHO90	121	S	TRUE
YCR037C	PHO87	S147	phosphorylated residue	S	147	YJL198W	PHO90	122	S	TRUE
YCR037C	PHO87	S220	phosphorylated residue	S	220	YJL198W	PHO90	NA	-	FALSE
YCR037C	PHO87	S223	phosphorylated residue	S	223	YJL198W	PHO90	NA	-	FALSE
YCR037C	PHO87	S227	phosphorylated residue	S	227	YJL198W	PHO90	NA	-	FALSE
YCR037C	PHO87	S228	phosphorylated residue	S	228	YJL198W	PHO90	NA	-	FALSE
YCR037C	PHO87	T225	phosphorylated residue	T	225	YJL198W	PHO90	NA	-	FALSE
YCR048W	ARE1	S21	phosphorylated residue	S	21	YNR019W	ARE2	21	A	FALSE
YCR048W	ARE1	S41	phosphorylated residue	S	41	YNR019W	ARE2	43	T	FALSE
YCR048W	ARE1	S45	phosphorylated residue	S	45	YNR019W	ARE2	47	S	TRUE
YCR048W	ARE1	S48	phosphorylated residue	S	48	YNR019W	ARE2	50	N	FALSE
YCR048W	ARE1	T51	phosphorylated residue	T	51	YNR019W	ARE2	53	T	TRUE
YCR052W	RSC6	S85	phosphorylated residue	S	85	YNR023W	SNF12	136	Q	FALSE
YCR052W	RSC6	S88	phosphorylated residue	S	88	YNR023W	SNF12	140	M	FALSE
YCR052W	RSC6	S90	phosphorylated residue	S	90	YNR023W	SNF12	142	T	FALSE
YCR052W	RSC6	T303	phosphorylated residue	T	303	YNR023W	SNF12	369	L	FALSE
YCR052W	RSC6	T391	phosphorylated residue	T	391	YNR023W	SNF12	461	I	FALSE
YCR052W	RSC6	T54	phosphorylated residue	T	54	YNR023W	SNF12	96	M	FALSE
YCR052W	RSC6	T60	phosphorylated residue	T	60	YNR023W	SNF12	102	Q	FALSE
YCR052W	RSC6	T82	phosphorylated residue	T	82	YNR023W	SNF12	133	S	FALSE
YCR052W	RSC6	T92	phosphorylated residue	T	92	YNR023W	SNF12	144	N	FALSE
YCR067C	SED4	S395	phosphorylated residue	S	395	YNR026C	SEC12	NA	-	FALSE
YCR067C	SED4	S65	phosphorylated residue	S	65	YNR026C	SEC12	68	D	FALSE
YCR069W	CPR4	K149	ubiquitinylated lysine	K	149	YNR028W	CPR8	145	I	FALSE
YCR069W	CPR4	K266	ubiquitinylated lysine	K	266	YNR028W	CPR8	263	A	FALSE
YCR069W	CPR4	N166	N-glycosylated residue	N	166	YNR028W	CPR8	159	K	FALSE
YCR073C	SSK22	S1205	phosphorylated residue	S	1205	YNR031C	SSK2	1453	A	FALSE
YCR073C	SSK22	S26	phosphorylated residue	S	26	YNR031C	SSK2	73	Y	FALSE
YCR073C	SSK22	S52	phosphorylated residue	S	52	YNR031C	SSK2	241	S	TRUE
YCR073C	SSK22	S637	phosphorylated residue	S	637	YNR031C	SSK2	875	D	FALSE
YCR073C	SSK22	S674	phosphorylated residue	S	674	YNR031C	SSK2	912	N	FALSE
YCR073C	SSK22	S686	phosphorylated residue	S	686	YNR031C	SSK2	NA	-	FALSE
YCR073C	SSK22	T1203	phosphorylated residue	T	1203	YNR031C	SSK2	1451	E	FALSE
YCR073W-A	SOL2	S314	phosphorylated residue	S	314	YNR034W	SOL1	320	T	FALSE
YCR073W-A	SOL2	S42	phosphorylated residue	S	42	YNR034W	SOL1	43	Q	FALSE
YCR073W-A	SOL2	S47	phosphorylated residue	S	47	YNR034W	SOL1	48	S	TRUE
YCR073W-A	SOL2	S58	phosphorylated residue	S	58	YNR034W	SOL1	59	T	FALSE
YCR073W-A	SOL2	S61	phosphorylated residue	S	61	YNR034W	SOL1	62	R	FALSE
YCR073W-A	SOL2	S64	phosphorylated residue	S	64	YNR034W	SOL1	65	S	TRUE
YCR073W-A	SOL2	T62	phosphorylated residue	T	62	YNR034W	SOL1	63	V	FALSE
YCR075W-A	EGO2	S7	phosphorylated residue	S	7	YNR034W-A	EGO4	12	P	FALSE
YCR091W	KIN82	S106	phosphorylated residue	S	106	YNR047W	FPK1	111	S	TRUE
YCR091W	KIN82	S107	phosphorylated residue	S	107	YNR047W	FPK1	112	S	TRUE
YCR091W	KIN82	S191	phosphorylated residue	S	191	YNR047W	FPK1	288	S	TRUE
YCR091W	KIN82	S20	phosphorylated residue	S	20	YNR047W	FPK1	37	S	TRUE
YCR091W	KIN82	S203	phosphorylated residue	S	203	YNR047W	FPK1	300	S	TRUE
YCR091W	KIN82	S206	phosphorylated residue	S	206	YNR047W	FPK1	303	S	TRUE
YCR091W	KIN82	S224	phosphorylated residue	S	224	YNR047W	FPK1	327	P	FALSE
YCR091W	KIN82	S228	phosphorylated residue	S	228	YNR047W	FPK1	331	S	TRUE
YCR091W	KIN82	S240	phosphorylated residue	S	240	YNR047W	FPK1	343	G	FALSE
YCR091W	KIN82	S269	phosphorylated residue	S	269	YNR047W	FPK1	414	S	TRUE
YCR091W	KIN82	S292	phosphorylated residue	S	292	YNR047W	FPK1	464	K	FALSE
YCR091W	KIN82	S309	phosphorylated residue	S	309	YNR047W	FPK1	481	S	TRUE
YCR091W	KIN82	S494	phosphorylated residue	S	494	YNR047W	FPK1	669	S	TRUE
YCR091W	KIN82	S501	phosphorylated residue	S	501	YNR047W	FPK1	676	S	TRUE
YCR091W	KIN82	S642	phosphorylated residue	S	642	YNR047W	FPK1	814	T	FALSE
YCR091W	KIN82	T499	phosphorylated residue	T	499	YNR047W	FPK1	674	T	TRUE
YCR091W	KIN82	T505	phosphorylated residue	T	505	YNR047W	FPK1	680	T	TRUE
YCR091W	KIN82	T648	phosphorylated residue	T	648	YNR047W	FPK1	827	K	FALSE
YCR094W	CDC50	N237	N-glycosylated residue	N	237	YNL323W	LEM3	279	N	TRUE
YCR094W	CDC50	N288	N-glycosylated residue	N	288	YNL323W	LEM3	330	N	TRUE
YDL012C		K13	ubiquitinylated lysine	K	13	YBR016W		13	E	FALSE
YDL012C		Y16	phosphorylated residue	Y	16	YBR016W		17	Y	TRUE
YDL012C		Y26	phosphorylated residue	Y	26	YBR016W		27	S	FALSE
YDL019C	OSH2	K255	ubiquitinylated lysine	K	255	YAR042W	SWH1	245	T	FALSE
YDL019C	OSH2	K587	ubiquitinylated lysine	K	587	YAR042W	SWH1	555	I	FALSE
YDL019C	OSH2	K652	ubiquitinylated lysine	K	652	YAR042W	SWH1	620	K	TRUE
YDL019C	OSH2	K821	ubiquitinylated lysine	K	821	YAR042W	SWH1	752	P	FALSE
YDL019C	OSH2	K827	ubiquitinylated lysine	K	827	YAR042W	SWH1	NA	-	FALSE
YDL019C	OSH2	K834	ubiquitinylated lysine	K	834	YAR042W	SWH1	NA	-	FALSE
YDL019C	OSH2	S1142	phosphorylated residue	S	1142	YAR042W	SWH1	1047	T	FALSE
YDL019C	OSH2	S1151	phosphorylated residue	S	1151	YAR042W	SWH1	1056	S	TRUE
YDL019C	OSH2	S16	phosphorylated residue	S	16	YAR042W	SWH1	12	S	TRUE
YDL019C	OSH2	S171	phosphorylated residue	S	171	YAR042W	SWH1	161	E	FALSE
YDL019C	OSH2	S182	phosphorylated residue	S	182	YAR042W	SWH1	172	G	FALSE
YDL019C	OSH2	S2	phosphorylated residue	S	2	YAR042W	SWH1	2	E	FALSE
YDL019C	OSH2	S410	phosphorylated residue	S	410	YAR042W	SWH1	403	L	FALSE
YDL019C	OSH2	S422	phosphorylated residue	S	422	YAR042W	SWH1	NA	-	FALSE
YDL019C	OSH2	S427	phosphorylated residue	S	427	YAR042W	SWH1	NA	-	FALSE
YDL019C	OSH2	S445	phosphorylated residue	S	445	YAR042W	SWH1	419	R	FALSE
YDL019C	OSH2	S451	phosphorylated residue	S	451	YAR042W	SWH1	425	H	FALSE
YDL019C	OSH2	S455	phosphorylated residue	S	455	YAR042W	SWH1	429	S	TRUE
YDL019C	OSH2	S458	phosphorylated residue	S	458	YAR042W	SWH1	432	T	FALSE
YDL019C	OSH2	S459	phosphorylated residue	S	459	YAR042W	SWH1	433	Q	FALSE
YDL019C	OSH2	S486	phosphorylated residue	S	486	YAR042W	SWH1	466	D	FALSE
YDL019C	OSH2	S496	phosphorylated residue	S	496	YAR042W	SWH1	476	P	FALSE
YDL019C	OSH2	S503	phosphorylated residue	S	503	YAR042W	SWH1	NA	-	FALSE
YDL019C	OSH2	S504	phosphorylated residue	S	504	YAR042W	SWH1	NA	-	FALSE
YDL019C	OSH2	S509	phosphorylated residue	S	509	YAR042W	SWH1	485	S	TRUE
YDL019C	OSH2	S512	phosphorylated residue	S	512	YAR042W	SWH1	488	S	TRUE
YDL019C	OSH2	S515	phosphorylated residue	S	515	YAR042W	SWH1	NA	-	FALSE
YDL019C	OSH2	S521	phosphorylated residue	S	521	YAR042W	SWH1	492	S	TRUE
YDL019C	OSH2	S651	phosphorylated residue	S	651	YAR042W	SWH1	619	T	FALSE
YDL019C	OSH2	S680	phosphorylated residue	S	680	YAR042W	SWH1	648	A	FALSE
YDL019C	OSH2	S7	phosphorylated residue	S	7	YAR042W	SWH1	7	S	TRUE
YDL019C	OSH2	S708	phosphorylated residue	S	708	YAR042W	SWH1	669	Q	FALSE
YDL019C	OSH2	S717	phosphorylated residue	S	717	YAR042W	SWH1	678	S	TRUE
YDL019C	OSH2	S722	phosphorylated residue	S	722	YAR042W	SWH1	683	S	TRUE
YDL019C	OSH2	S732	phosphorylated residue	S	732	YAR042W	SWH1	703	E	FALSE
YDL019C	OSH2	S741	phosphorylated residue	S	741	YAR042W	SWH1	712	S	TRUE
YDL019C	OSH2	S787	phosphorylated residue	S	787	YAR042W	SWH1	732	S	TRUE
YDL019C	OSH2	S795	phosphorylated residue	S	795	YAR042W	SWH1	NA	-	FALSE
YDL019C	OSH2	S799	phosphorylated residue	S	799	YAR042W	SWH1	NA	-	FALSE
YDL019C	OSH2	S805	phosphorylated residue	S	805	YAR042W	SWH1	NA	-	FALSE
YDL019C	OSH2	S825	phosphorylated residue	S	825	YAR042W	SWH1	756	S	TRUE
YDL019C	OSH2	S836	phosphorylated residue	S	836	YAR042W	SWH1	NA	-	FALSE
YDL019C	OSH2	S848	phosphorylated residue	S	848	YAR042W	SWH1	NA	-	FALSE
YDL019C	OSH2	S92	phosphorylated residue	S	92	YAR042W	SWH1	82	T	FALSE
YDL019C	OSH2	T1146	phosphorylated residue	T	1146	YAR042W	SWH1	1051	I	FALSE
YDL019C	OSH2	T1148	phosphorylated residue	T	1148	YAR042W	SWH1	1053	T	TRUE
YDL019C	OSH2	T1157	phosphorylated residue	T	1157	YAR042W	SWH1	1062	K	FALSE
YDL019C	OSH2	T419	phosphorylated residue	T	419	YAR042W	SWH1	NA	-	FALSE
YDL019C	OSH2	T488	phosphorylated residue	T	488	YAR042W	SWH1	468	Y	FALSE
YDL019C	OSH2	T494	phosphorylated residue	T	494	YAR042W	SWH1	474	S	FALSE
YDL019C	OSH2	T506	phosphorylated residue	T	506	YAR042W	SWH1	482	P	FALSE
YDL019C	OSH2	T719	phosphorylated residue	T	719	YAR042W	SWH1	680	D	FALSE
YDL019C	OSH2	T783	phosphorylated residue	T	783	YAR042W	SWH1	NA	-	FALSE
YDL019C	OSH2	T804	phosphorylated residue	T	804	YAR042W	SWH1	NA	-	FALSE
YDL019C	OSH2	T822	phosphorylated residue	T	822	YAR042W	SWH1	753	E	FALSE
YDL019C	OSH2	Y789	phosphorylated residue	Y	789	YAR042W	SWH1	734	D	FALSE
YDL021W	GPM2	S131	phosphorylated residue	S	131	YOL056W	GPM3	125	A	FALSE
YDL021W	GPM2	T74	phosphorylated residue	T	74	YOL056W	GPM3	71	T	TRUE
YDL022W	GPD1	S12	phosphorylated residue	S	12	YOL059W	GPD2	50	T	FALSE
YDL022W	GPD1	S2	phosphorylated residue	S	2	YOL059W	GPD2	2	L	FALSE
YDL022W	GPD1	S22	phosphorylated residue	S	22	YOL059W	GPD2	70	S	TRUE
YDL022W	GPD1	S23	phosphorylated residue	S	23	YOL059W	GPD2	71	D	FALSE
YDL022W	GPD1	S24	phosphorylated residue	S	24	YOL059W	GPD2	72	S	TRUE
YDL022W	GPD1	S25	phosphorylated residue	S	25	YOL059W	GPD2	73	A	FALSE
YDL022W	GPD1	S27	phosphorylated residue	S	27	YOL059W	GPD2	75	S	TRUE
YDL022W	GPD1	T11	phosphorylated residue	T	11	YOL059W	GPD2	11	T	TRUE
YDL036C	PUS9	S69	phosphorylated residue	S	69	YOL066C	RIB2	42	S	TRUE
YDL042C	SIR2	S192	phosphorylated residue	S	192	YOL068C	HST1	134	K	FALSE
YDL042C	SIR2	S23	phosphorylated residue	S	23	YOL068C	HST1	26	E	FALSE
YDL042C	SIR2	S420	phosphorylated residue	S	420	YOL068C	HST1	NA	-	FALSE
YDL042C	SIR2	T25	phosphorylated residue	T	25	YOL068C	HST1	28	T	TRUE
YDL042C	SIR2	T561	phosphorylated residue	T	561	YOL068C	HST1	502	Q	FALSE
YDL042C	SIR2	Y400	phosphorylated residue	Y	400	YOL068C	HST1	346	Y	TRUE
YDL048C	STP4	K366	ubiquitinylated lysine	K	366	YLR375W	STP3	224	K	TRUE
YDL048C	STP4	S153	phosphorylated residue	S	153	YLR375W	STP3	35	A	FALSE
YDL048C	STP4	S155	phosphorylated residue	S	155	YLR375W	STP3	37	S	TRUE
YDL048C	STP4	S193	phosphorylated residue	S	193	YLR375W	STP3	59	S	TRUE
YDL048C	STP4	S214	phosphorylated residue	S	214	YLR375W	STP3	79	S	TRUE
YDL048C	STP4	S360	phosphorylated residue	S	360	YLR375W	STP3	218	D	FALSE
YDL048C	STP4	T191	phosphorylated residue	T	191	YLR375W	STP3	57	G	FALSE
YDL061C	RPS29B	K46	ubiquitinylated lysine	K	46	YLR388W	RPS29A	46	K	TRUE
YDL061C	RPS29B	K54	ubiquitinylated lysine	K	54	YLR388W	RPS29A	54	K	TRUE
YDL061C	RPS29B	S25	phosphorylated residue	S	25	YLR388W	RPS29A	25	S	TRUE
YDL061C	RPS29B	S26	phosphorylated residue	S	26	YLR388W	RPS29A	26	S	TRUE
YDL061C	RPS29B	S9	phosphorylated residue	S	9	YLR388W	RPS29A	9	S	TRUE
YDL070W	BDF2	S105	phosphorylated residue	S	105	YLR399C	BDF1	110	T	FALSE
YDL070W	BDF2	S109	phosphorylated residue	S	109	YLR399C	BDF1	114	D	FALSE
YDL070W	BDF2	S264	phosphorylated residue	S	264	YLR399C	BDF1	275	A	FALSE
YDL070W	BDF2	S271	phosphorylated residue	S	271	YLR399C	BDF1	282	A	FALSE
YDL070W	BDF2	S273	phosphorylated residue	S	273	YLR399C	BDF1	283	Q	FALSE
YDL070W	BDF2	S57	phosphorylated residue	S	57	YLR399C	BDF1	NA	-	FALSE
YDL070W	BDF2	S593	phosphorylated residue	S	593	YLR399C	BDF1	602	D	FALSE
YDL075W	RPL31A	K18	monoacetylated residue	K	18	YLR406C	RPL31B	18	K	TRUE
YDL075W	RPL31A	K18	succinylated residue	K	18	YLR406C	RPL31B	18	K	TRUE
YDL075W	RPL31A	K5	succinylated residue	K	5	YLR406C	RPL31B	5	K	TRUE
YDL075W	RPL31A	K61	monoacetylated residue	K	61	YLR406C	RPL31B	61	K	TRUE
YDL075W	RPL31A	K61	succinylated residue	K	61	YLR406C	RPL31B	61	K	TRUE
YDL075W	RPL31A	K61	ubiquitinylated lysine	K	61	YLR406C	RPL31B	61	K	TRUE
YDL075W	RPL31A	S24	phosphorylated residue	S	24	YLR406C	RPL31B	24	S	TRUE
YDL079C	MRK1	S13	phosphorylated residue	S	13	YMR139W	RIM11	NA	-	FALSE
YDL079C	MRK1	S323	phosphorylated residue	S	323	YMR139W	RIM11	198	S	TRUE
YDL079C	MRK1	S98	phosphorylated residue	S	98	YMR139W	RIM11	NA	-	FALSE
YDL079C	MRK1	Y324	phosphorylated residue	Y	324	YMR139W	RIM11	199	Y	TRUE
YDL082W	RPL13A	K117	ubiquitinylated lysine	K	117	YMR142C	RPL13B	117	K	TRUE
YDL082W	RPL13A	K45	ubiquitinylated lysine	K	45	YMR142C	RPL13B	45	K	TRUE
YDL082W	RPL13A	K64	ubiquitinylated lysine	K	64	YMR142C	RPL13B	64	K	TRUE
YDL082W	RPL13A	K81	ubiquitinylated lysine	K	81	YMR142C	RPL13B	81	K	TRUE
YDL082W	RPL13A	S140	phosphorylated residue	S	140	YMR142C	RPL13B	140	S	TRUE
YDL082W	RPL13A	T152	phosphorylated residue	T	152	YMR142C	RPL13B	152	T	TRUE
YDL083C	RPS16B	K102	monoacetylated residue	K	102	YMR143W	RPS16A	102	K	TRUE
YDL083C	RPS16B	K102	succinylated residue	K	102	YMR143W	RPS16A	102	K	TRUE
YDL083C	RPS16B	K102	ubiquitinylated lysine	K	102	YMR143W	RPS16A	102	K	TRUE
YDL083C	RPS16B	K106	succinylated residue	K	106	YMR143W	RPS16A	106	K	TRUE
YDL083C	RPS16B	K107	ubiquitinylated lysine	K	107	YMR143W	RPS16A	107	K	TRUE
YDL083C	RPS16B	K12	monoacetylated residue	K	12	YMR143W	RPS16A	12	K	TRUE
YDL083C	RPS16B	K12	succinylated residue	K	12	YMR143W	RPS16A	12	K	TRUE
YDL083C	RPS16B	K23	succinylated residue	K	23	YMR143W	RPS16A	23	K	TRUE
YDL083C	RPS16B	K30	succinylated residue	K	30	YMR143W	RPS16A	30	K	TRUE
YDL083C	RPS16B	K30	ubiquitinylated lysine	K	30	YMR143W	RPS16A	30	K	TRUE
YDL083C	RPS16B	K47	monoacetylated residue	K	47	YMR143W	RPS16A	47	K	TRUE
YDL083C	RPS16B	K47	succinylated residue	K	47	YMR143W	RPS16A	47	K	TRUE
YDL083C	RPS16B	K47	ubiquitinylated lysine	K	47	YMR143W	RPS16A	47	K	TRUE
YDL083C	RPS16B	K59	ubiquitinylated lysine	K	59	YMR143W	RPS16A	59	K	TRUE
YDL083C	RPS16B	K87	succinylated residue	K	87	YMR143W	RPS16A	87	K	TRUE
YDL083C	RPS16B	K95	monoacetylated residue	K	95	YMR143W	RPS16A	95	K	TRUE
YDL083C	RPS16B	K95	succinylated residue	K	95	YMR143W	RPS16A	95	K	TRUE
YDL083C	RPS16B	S121	phosphorylated residue	S	121	YMR143W	RPS16A	121	S	TRUE
YDL083C	RPS16B	S15	phosphorylated residue	S	15	YMR143W	RPS16A	15	S	TRUE
YDL083C	RPS16B	S34	phosphorylated residue	S	34	YMR143W	RPS16A	34	S	TRUE
YDL083C	RPS16B	S61	phosphorylated residue	S	61	YMR143W	RPS16A	61	S	TRUE
YDL083C	RPS16B	S76	phosphorylated residue	S	76	YMR143W	RPS16A	76	S	TRUE
YDL085W	NDE2	S499	phosphorylated residue	S	499	YMR145C	NDE1	514	A	FALSE
YDL088C	ASM4	S150	phosphorylated residue	S	150	YMR153W	NUP53	137	S	TRUE
YDL088C	ASM4	S457	phosphorylated residue	S	457	YMR153W	NUP53	415	K	FALSE
YDL088C	ASM4	S458	phosphorylated residue	S	458	YMR153W	NUP53	416	N	FALSE
YDL088C	ASM4	S464	phosphorylated residue	S	464	YMR153W	NUP53	NA	-	FALSE
YDL088C	ASM4	S82	phosphorylated residue	S	82	YMR153W	NUP53	NA	-	FALSE
YDL088C	ASM4	T445	phosphorylated residue	T	445	YMR153W	NUP53	403	A	FALSE
YDL109C		S586	phosphorylated residue	S	586	YGL144C	ROG1	NA	-	FALSE
YDL127W	PCL2	S201	phosphorylated residue	S	201	YDL179W	PCL9	203	S	TRUE
YDL127W	PCL2	S222	phosphorylated residue	S	222	YDL179W	PCL9	224	S	TRUE
YDL127W	PCL2	S248	phosphorylated residue	S	248	YDL179W	PCL9	247	V	FALSE
YDL127W	PCL2	S38	phosphorylated residue	S	38	YDL179W	PCL9	39	N	FALSE
YDL130W-A	STF1	S24	phosphorylated residue	S	24	YDL181W	INH1	23	S	TRUE
YDL131W	LYS21	K345	ubiquitinylated lysine	K	345	YDL182W	LYS20	331	K	TRUE
YDL131W	LYS21	S2	phosphorylated residue	S	2	YDL182W	LYS20	2	T	FALSE
YDL131W	LYS21	S217	phosphorylated residue	S	217	YDL182W	LYS20	203	S	TRUE
YDL131W	LYS21	S282	phosphorylated residue	S	282	YDL182W	LYS20	268	S	TRUE
YDL131W	LYS21	S332	phosphorylated residue	S	332	YDL182W	LYS20	318	S	TRUE
YDL131W	LYS21	S399	phosphorylated residue	S	399	YDL182W	LYS20	385	S	TRUE
YDL131W	LYS21	S409	phosphorylated residue	S	409	YDL182W	LYS20	395	S	TRUE
YDL131W	LYS21	S428	phosphorylated residue	S	428	YDL182W	LYS20	416	A	FALSE
YDL131W	LYS21	S433	phosphorylated residue	S	433	YDL182W	LYS20	421	A	FALSE
YDL131W	LYS21	S9	phosphorylated residue	S	9	YDL182W	LYS20	NA	-	FALSE
YDL131W	LYS21	T333	phosphorylated residue	T	333	YDL182W	LYS20	319	T	TRUE
YDL131W	LYS21	T410	phosphorylated residue	T	410	YDL182W	LYS20	396	T	TRUE
YDL134C	PPH21	K363	ubiquitinylated lysine	K	363	YDL188C	PPH22	371	K	TRUE
YDL134C	PPH21	S231	phosphorylated residue	S	231	YDL188C	PPH22	239	S	TRUE
YDL134C	PPH21	S272	phosphorylated residue	S	272	YDL188C	PPH22	280	S	TRUE
YDL134C	PPH21	S32	phosphorylated residue	S	32	YDL188C	PPH22	43	T	FALSE
YDL134C	PPH21	S48	phosphorylated residue	S	48	YDL188C	PPH22	56	S	TRUE
YDL134C	PPH21	S49	phosphorylated residue	S	49	YDL188C	PPH22	57	S	TRUE
YDL134C	PPH21	Y367	phosphorylated residue	Y	367	YDL188C	PPH22	375	Y	TRUE
YDL136W	RPL35B	K103	monoacetylated residue	K	103	YDL191W	RPL35A	103	K	TRUE
YDL136W	RPL35B	K103	succinylated residue	K	103	YDL191W	RPL35A	103	K	TRUE
YDL136W	RPL35B	K103	ubiquitinylated lysine	K	103	YDL191W	RPL35A	103	K	TRUE
YDL136W	RPL35B	K14	ubiquitinylated lysine	K	14	YDL191W	RPL35A	14	K	TRUE
YDL136W	RPL35B	K25	monoacetylated residue	K	25	YDL191W	RPL35A	25	K	TRUE
YDL136W	RPL35B	K25	succinylated residue	K	25	YDL191W	RPL35A	25	K	TRUE
YDL136W	RPL35B	K25	ubiquitinylated lysine	K	25	YDL191W	RPL35A	25	K	TRUE
YDL136W	RPL35B	K26	ubiquitinylated lysine	K	26	YDL191W	RPL35A	26	K	TRUE
YDL136W	RPL35B	K32	monoacetylated residue	K	32	YDL191W	RPL35A	32	K	TRUE
YDL136W	RPL35B	K32	succinylated residue	K	32	YDL191W	RPL35A	32	K	TRUE
YDL136W	RPL35B	K32	ubiquitinylated lysine	K	32	YDL191W	RPL35A	32	K	TRUE
YDL136W	RPL35B	K49	ubiquitinylated lysine	K	49	YDL191W	RPL35A	49	K	TRUE
YDL136W	RPL35B	K78	monoacetylated residue	K	78	YDL191W	RPL35A	78	K	TRUE
YDL136W	RPL35B	K78	succinylated residue	K	78	YDL191W	RPL35A	78	K	TRUE
YDL136W	RPL35B	K94	ubiquitinylated lysine	K	94	YDL191W	RPL35A	94	K	TRUE
YDL136W	RPL35B	S13	phosphorylated residue	S	13	YDL191W	RPL35A	13	S	TRUE
YDL136W	RPL35B	S37	phosphorylated residue	S	37	YDL191W	RPL35A	37	S	TRUE
YDL136W	RPL35B	S40	phosphorylated residue	S	40	YDL191W	RPL35A	40	S	TRUE
YDL136W	RPL35B	S50	phosphorylated residue	S	50	YDL191W	RPL35A	50	S	TRUE
YDL136W	RPL35B	S98	phosphorylated residue	S	98	YDL191W	RPL35A	98	S	TRUE
YDL136W	RPL35B	T93	phosphorylated residue	T	93	YDL191W	RPL35A	93	T	TRUE
YDL137W	ARF2	K127	ubiquitinylated lysine	K	127	YDL192W	ARF1	127	K	TRUE
YDL137W	ARF2	K142	ubiquitinylated lysine	K	142	YDL192W	ARF1	142	K	TRUE
YDL137W	ARF2	K16	ubiquitinylated lysine	K	16	YDL192W	ARF1	16	K	TRUE
YDL137W	ARF2	S135	phosphorylated residue	S	135	YDL192W	ARF1	135	S	TRUE
YDL137W	ARF2	S147	phosphorylated residue	S	147	YDL192W	ARF1	147	S	TRUE
YDL138W	RGT2	S4	phosphorylated residue	S	4	YDL194W	SNF3	8	S	TRUE
YDL138W	RGT2	S47	phosphorylated residue	S	47	YDL194W	SNF3	42	T	FALSE
YDL138W	RGT2	S84	phosphorylated residue	S	84	YDL194W	SNF3	82	S	TRUE
YDL155W	CLB3	S15	phosphorylated residue	S	15	YLR210W	CLB4	21	I	FALSE
YDL155W	CLB3	S33	phosphorylated residue	S	33	YLR210W	CLB4	41	G	FALSE
YDL155W	CLB3	S409	phosphorylated residue	S	409	YLR210W	CLB4	448	S	TRUE
YDL155W	CLB3	S57	phosphorylated residue	S	57	YLR210W	CLB4	68	A	FALSE
YDL155W	CLB3	S58	phosphorylated residue	S	58	YLR210W	CLB4	69	I	FALSE
YDL155W	CLB3	S61	phosphorylated residue	S	61	YLR210W	CLB4	72	K	FALSE
YDL155W	CLB3	S7	phosphorylated residue	S	7	YLR210W	CLB4	13	S	TRUE
YDL155W	CLB3	S89	phosphorylated residue	S	89	YLR210W	CLB4	NA	-	FALSE
YDL161W	ENT1	K10	ubiquitinylated lysine	K	10	YLR206W	ENT2	10	K	TRUE
YDL161W	ENT1	K103	ubiquitinylated lysine	K	103	YLR206W	ENT2	103	K	TRUE
YDL161W	ENT1	K14	ubiquitinylated lysine	K	14	YLR206W	ENT2	14	K	TRUE
YDL161W	ENT1	K148	ubiquitinylated lysine	K	148	YLR206W	ENT2	148	R	FALSE
YDL161W	ENT1	K189	ubiquitinylated lysine	K	189	YLR206W	ENT2	199	R	FALSE
YDL161W	ENT1	K3	ubiquitinylated lysine	K	3	YLR206W	ENT2	3	K	TRUE
YDL161W	ENT1	K336	ubiquitinylated lysine	K	336	YLR206W	ENT2	391	E	FALSE
YDL161W	ENT1	K354	ubiquitinylated lysine	K	354	YLR206W	ENT2	438	K	TRUE
YDL161W	ENT1	K357	ubiquitinylated lysine	K	357	YLR206W	ENT2	441	D	FALSE
YDL161W	ENT1	K385	ubiquitinylated lysine	K	385	YLR206W	ENT2	469	K	TRUE
YDL161W	ENT1	S163	phosphorylated residue	S	163	YLR206W	ENT2	167	S	TRUE
YDL161W	ENT1	S175	phosphorylated residue	S	175	YLR206W	ENT2	185	E	FALSE
YDL161W	ENT1	S177	phosphorylated residue	S	177	YLR206W	ENT2	187	S	TRUE
YDL161W	ENT1	S18	phosphorylated residue	S	18	YLR206W	ENT2	18	S	TRUE
YDL161W	ENT1	S316	phosphorylated residue	S	316	YLR206W	ENT2	364	A	FALSE
YDL161W	ENT1	S317	phosphorylated residue	S	317	YLR206W	ENT2	365	Q	FALSE
YDL161W	ENT1	S327	phosphorylated residue	S	327	YLR206W	ENT2	375	Q	FALSE
YDL161W	ENT1	S328	phosphorylated residue	S	328	YLR206W	ENT2	376	Q	FALSE
YDL161W	ENT1	S350	phosphorylated residue	S	350	YLR206W	ENT2	434	S	TRUE
YDL161W	ENT1	S392	phosphorylated residue	S	392	YLR206W	ENT2	476	S	TRUE
YDL161W	ENT1	S401	phosphorylated residue	S	401	YLR206W	ENT2	485	T	FALSE
YDL161W	ENT1	T160	phosphorylated residue	T	160	YLR206W	ENT2	164	R	FALSE
YDL161W	ENT1	T180	phosphorylated residue	T	180	YLR206W	ENT2	190	T	TRUE
YDL161W	ENT1	T346	phosphorylated residue	T	346	YLR206W	ENT2	430	T	TRUE
YDL161W	ENT1	T364	phosphorylated residue	T	364	YLR206W	ENT2	448	T	TRUE
YDL161W	ENT1	T366	phosphorylated residue	T	366	YLR206W	ENT2	450	T	TRUE
YDL161W	ENT1	T384	phosphorylated residue	T	384	YLR206W	ENT2	468	T	TRUE
YDL161W	ENT1	T386	phosphorylated residue	T	386	YLR206W	ENT2	470	T	TRUE
YDL161W	ENT1	T388	phosphorylated residue	T	388	YLR206W	ENT2	472	T	TRUE
YDL161W	ENT1	T395	phosphorylated residue	T	395	YLR206W	ENT2	479	T	TRUE
YDL161W	ENT1	Y397	phosphorylated residue	Y	397	YLR206W	ENT2	481	Y	TRUE
YDL175C	AIR2	S214	phosphorylated residue	S	214	YIL079C	AIR1	233	H	FALSE
YDL175C	AIR2	S256	phosphorylated residue	S	256	YIL079C	AIR1	293	S	TRUE
YDL175C	AIR2	S31	phosphorylated residue	S	31	YIL079C	AIR1	43	A	FALSE
YDL175C	AIR2	S49	phosphorylated residue	S	49	YIL079C	AIR1	61	T	FALSE
YDL175C	AIR2	T12	phosphorylated residue	T	12	YIL079C	AIR1	20	T	TRUE
YDL175C	AIR2	T15	phosphorylated residue	T	15	YIL079C	AIR1	23	T	TRUE
YDL175C	AIR2	T16	phosphorylated residue	T	16	YIL079C	AIR1	24	G	FALSE
YDL181W	INH1	K41	succinylated residue	K	41	YDL130W-A	STF1	42	K	TRUE
YDL181W	INH1	K56	succinylated residue	K	56	YDL130W-A	STF1	57	R	FALSE
YDL181W	INH1	S23	phosphorylated residue	S	23	YDL130W-A	STF1	24	S	TRUE
YDL181W	INH1	S33	phosphorylated residue	S	33	YDL130W-A	STF1	34	G	FALSE
YDL181W	INH1	S35	phosphorylated residue	S	35	YDL130W-A	STF1	36	P	FALSE
YDL181W	INH1	S38	phosphorylated residue	S	38	YDL130W-A	STF1	39	I	FALSE
YDL182W	LYS20	S377	phosphorylated residue	S	377	YDL131W	LYS21	391	P	FALSE
YDL182W	LYS20	S385	phosphorylated residue	S	385	YDL131W	LYS21	399	S	TRUE
YDL182W	LYS20	S395	phosphorylated residue	S	395	YDL131W	LYS21	409	S	TRUE
YDL182W	LYS20	S401	phosphorylated residue	S	401	YDL131W	LYS21	413	L	FALSE
YDL182W	LYS20	S410	phosphorylated residue	S	410	YDL131W	LYS21	422	D	FALSE
YDL182W	LYS20	T396	phosphorylated residue	T	396	YDL131W	LYS21	410	T	TRUE
YDL188C	PPH22	S12	phosphorylated residue	S	12	YDL134C	PPH21	12	A	FALSE
YDL188C	PPH22	S18	phosphorylated residue	S	18	YDL134C	PPH21	18	T	FALSE
YDL188C	PPH22	S280	phosphorylated residue	S	280	YDL134C	PPH21	272	S	TRUE
YDL188C	PPH22	S38	phosphorylated residue	S	38	YDL134C	PPH21	NA	-	FALSE
YDL188C	PPH22	S56	phosphorylated residue	S	56	YDL134C	PPH21	48	S	TRUE
YDL188C	PPH22	S57	phosphorylated residue	S	57	YDL134C	PPH21	49	S	TRUE
YDL188C	PPH22	T43	phosphorylated residue	T	43	YDL134C	PPH21	32	S	FALSE
YDL191W	RPL35A	S13	phosphorylated residue	S	13	YDL136W	RPL35B	13	S	TRUE
YDL191W	RPL35A	S19	phosphorylated residue	S	19	YDL136W	RPL35B	19	S	TRUE
YDL192W	ARF1	K127	ubiquitinylated lysine	K	127	YDL137W	ARF2	127	K	TRUE
YDL192W	ARF1	S147	phosphorylated residue	S	147	YDL137W	ARF2	147	S	TRUE
YDL192W	ARF1	S176	phosphorylated residue	S	176	YDL137W	ARF2	176	N	FALSE
YDL194W	SNF3	K591	ubiquitinylated lysine	K	591	YDL138W	RGT2	NA	-	FALSE
YDL194W	SNF3	K597	ubiquitinylated lysine	K	597	YDL138W	RGT2	NA	-	FALSE
YDL194W	SNF3	S55	phosphorylated residue	S	55	YDL138W	RGT2	58	M	FALSE
YDL194W	SNF3	S615	phosphorylated residue	S	615	YDL138W	RGT2	597	A	FALSE
YDL194W	SNF3	S621	phosphorylated residue	S	621	YDL138W	RGT2	603	N	FALSE
YDL194W	SNF3	S629	phosphorylated residue	S	629	YDL138W	RGT2	614	N	FALSE
YDL194W	SNF3	S720	phosphorylated residue	S	720	YDL138W	RGT2	706	T	FALSE
YDL194W	SNF3	T605	phosphorylated residue	T	605	YDL138W	RGT2	NA	-	FALSE
YDL194W	SNF3	T724	phosphorylated residue	T	724	YDL138W	RGT2	710	G	FALSE
YDL194W	SNF3	T739	phosphorylated residue	T	739	YDL138W	RGT2	725	S	FALSE
YDL194W	SNF3	T746	phosphorylated residue	T	746	YDL138W	RGT2	732	T	TRUE
YDL204W	RTN2	S227	phosphorylated residue	S	227	YDR233C	RTN1	210	P	FALSE
YDL204W	RTN2	S242	phosphorylated residue	S	242	YDR233C	RTN1	NA	-	FALSE
YDL204W	RTN2	S245	phosphorylated residue	S	245	YDR233C	RTN1	NA	-	FALSE
YDL204W	RTN2	S246	phosphorylated residue	S	246	YDR233C	RTN1	NA	-	FALSE
YDL204W	RTN2	S256	phosphorylated residue	S	256	YDR233C	RTN1	222	V	FALSE
YDL204W	RTN2	S278	phosphorylated residue	S	278	YDR233C	RTN1	243	E	FALSE
YDL204W	RTN2	S307	phosphorylated residue	S	307	YDR233C	RTN1	NA	-	FALSE
YDL211C		S299	phosphorylated residue	S	299	YNL176C	TDA7	564	S	TRUE
YDL211C		S311	phosphorylated residue	S	311	YNL176C	TDA7	NA	-	FALSE
YDL211C		S329	phosphorylated residue	S	329	YNL176C	TDA7	577	N	FALSE
YDL214C	PRR2	S112	phosphorylated residue	S	112	YNL183C	NPR1	212	S	TRUE
YDL214C	PRR2	S231	phosphorylated residue	S	231	YNL183C	NPR1	313	A	FALSE
YDL214C	PRR2	S57	phosphorylated residue	S	57	YNL183C	NPR1	162	A	FALSE
YDL222C	FMP45	S230	phosphorylated residue	S	230	YNL194C		228	T	FALSE
YDL222C	FMP45	S232	phosphorylated residue	S	232	YNL194C		230	T	FALSE
YDL222C	FMP45	S290	phosphorylated residue	S	290	YNL194C		277	T	FALSE
YDL222C	FMP45	S84	phosphorylated residue	S	84	YNL194C		85	S	TRUE
YDL222C	FMP45	T235	phosphorylated residue	T	235	YNL194C		233	S	FALSE
YDL223C	HBT1	N19	N-glycosylated residue	N	19	YNL195C		NA	-	FALSE
YDL223C	HBT1	N946	N-glycosylated residue	N	946	YNL195C		224	D	FALSE
YDL223C	HBT1	S1005	phosphorylated residue	S	1005	YNL195C		NA	-	FALSE
YDL223C	HBT1	S102	phosphorylated residue	S	102	YNL195C		NA	-	FALSE
YDL223C	HBT1	S1034	phosphorylated residue	S	1034	YNL195C		NA	-	FALSE
YDL223C	HBT1	S1036	phosphorylated residue	S	1036	YNL195C		NA	-	FALSE
YDL223C	HBT1	S138	phosphorylated residue	S	138	YNL195C		19	M	FALSE
YDL223C	HBT1	S146	phosphorylated residue	S	146	YNL195C		28	S	TRUE
YDL223C	HBT1	S159	phosphorylated residue	S	159	YNL195C		NA	-	FALSE
YDL223C	HBT1	S218	phosphorylated residue	S	218	YNL195C		61	C	FALSE
YDL223C	HBT1	S257	phosphorylated residue	S	257	YNL195C		NA	-	FALSE
YDL223C	HBT1	S28	phosphorylated residue	S	28	YNL195C		10	A	FALSE
YDL223C	HBT1	S301	phosphorylated residue	S	301	YNL195C		102	S	TRUE
YDL223C	HBT1	S303	phosphorylated residue	S	303	YNL195C		NA	-	FALSE
YDL223C	HBT1	S31	phosphorylated residue	S	31	YNL195C		13	S	TRUE
YDL223C	HBT1	S33	phosphorylated residue	S	33	YNL195C		15	D	FALSE
YDL223C	HBT1	S363	phosphorylated residue	S	363	YNL195C		112	S	TRUE
YDL223C	HBT1	S398	phosphorylated residue	S	398	YNL195C		NA	-	FALSE
YDL223C	HBT1	S41	phosphorylated residue	S	41	YNL195C		NA	-	FALSE
YDL223C	HBT1	S43	phosphorylated residue	S	43	YNL195C		NA	-	FALSE
YDL223C	HBT1	S489	phosphorylated residue	S	489	YNL195C		NA	-	FALSE
YDL223C	HBT1	S490	phosphorylated residue	S	490	YNL195C		NA	-	FALSE
YDL223C	HBT1	S491	phosphorylated residue	S	491	YNL195C		NA	-	FALSE
YDL223C	HBT1	S516	phosphorylated residue	S	516	YNL195C		NA	-	FALSE
YDL223C	HBT1	S561	phosphorylated residue	S	561	YNL195C		144	Q	FALSE
YDL223C	HBT1	S572	phosphorylated residue	S	572	YNL195C		155	S	TRUE
YDL223C	HBT1	S671	phosphorylated residue	S	671	YNL195C		NA	-	FALSE
YDL223C	HBT1	S704	phosphorylated residue	S	704	YNL195C		NA	-	FALSE
YDL223C	HBT1	S711	phosphorylated residue	S	711	YNL195C		NA	-	FALSE
YDL223C	HBT1	S737	phosphorylated residue	S	737	YNL195C		NA	-	FALSE
YDL223C	HBT1	S768	phosphorylated residue	S	768	YNL195C		NA	-	FALSE
YDL223C	HBT1	S769	phosphorylated residue	S	769	YNL195C		NA	-	FALSE
YDL223C	HBT1	S793	phosphorylated residue	S	793	YNL195C		NA	-	FALSE
YDL223C	HBT1	S801	phosphorylated residue	S	801	YNL195C		NA	-	FALSE
YDL223C	HBT1	S803	phosphorylated residue	S	803	YNL195C		NA	-	FALSE
YDL223C	HBT1	S824	phosphorylated residue	S	824	YNL195C		NA	-	FALSE
YDL223C	HBT1	S838	phosphorylated residue	S	838	YNL195C		NA	-	FALSE
YDL223C	HBT1	S843	phosphorylated residue	S	843	YNL195C		NA	-	FALSE
YDL223C	HBT1	S856	phosphorylated residue	S	856	YNL195C		NA	-	FALSE
YDL223C	HBT1	S857	phosphorylated residue	S	857	YNL195C		NA	-	FALSE
YDL223C	HBT1	S943	phosphorylated residue	S	943	YNL195C		221	G	FALSE
YDL223C	HBT1	S950	phosphorylated residue	S	950	YNL195C		NA	-	FALSE
YDL223C	HBT1	S956	phosphorylated residue	S	956	YNL195C		NA	-	FALSE
YDL223C	HBT1	S959	phosphorylated residue	S	959	YNL195C		NA	-	FALSE
YDL223C	HBT1	S962	phosphorylated residue	S	962	YNL195C		NA	-	FALSE
YDL223C	HBT1	S979	phosphorylated residue	S	979	YNL195C		236	E	FALSE
YDL223C	HBT1	S980	phosphorylated residue	S	980	YNL195C		237	T	FALSE
YDL223C	HBT1	S983	phosphorylated residue	S	983	YNL195C		240	S	TRUE
YDL223C	HBT1	S990	phosphorylated residue	S	990	YNL195C		247	T	FALSE
YDL223C	HBT1	S993	phosphorylated residue	S	993	YNL195C		250	S	TRUE
YDL223C	HBT1	T1039	phosphorylated residue	T	1039	YNL195C		NA	-	FALSE
YDL223C	HBT1	T222	phosphorylated residue	T	222	YNL195C		65	T	TRUE
YDL223C	HBT1	T366	phosphorylated residue	T	366	YNL195C		115	V	FALSE
YDL223C	HBT1	T48	phosphorylated residue	T	48	YNL195C		NA	-	FALSE
YDL223C	HBT1	T714	phosphorylated residue	T	714	YNL195C		NA	-	FALSE
YDL223C	HBT1	T731	phosphorylated residue	T	731	YNL195C		NA	-	FALSE
YDL223C	HBT1	T948	phosphorylated residue	T	948	YNL195C		NA	-	FALSE
YDL223C	HBT1	T997	phosphorylated residue	T	997	YNL195C		254	P	FALSE
YDL223C	HBT1	Y29	phosphorylated residue	Y	29	YNL195C		11	Y	TRUE
YDL223C	HBT1	Y50	phosphorylated residue	Y	50	YNL195C		NA	-	FALSE
YDL223C	HBT1	Y844	phosphorylated residue	Y	844	YNL195C		NA	-	FALSE
YDL223C	HBT1	Y855	phosphorylated residue	Y	855	YNL195C		NA	-	FALSE
YDL223C	HBT1	Y985	phosphorylated residue	Y	985	YNL195C		242	N	FALSE
YDL223C	HBT1	Y987	phosphorylated residue	Y	987	YNL195C		244	L	FALSE
YDL224C	WHI4	S2	phosphorylated residue	S	2	YNL197C	WHI3	4	S	TRUE
YDL224C	WHI4	S205	phosphorylated residue	S	205	YNL197C	WHI3	NA	-	FALSE
YDL224C	WHI4	S206	phosphorylated residue	S	206	YNL197C	WHI3	NA	-	FALSE
YDL224C	WHI4	S22	phosphorylated residue	S	22	YNL197C	WHI3	14	A	FALSE
YDL224C	WHI4	S235	phosphorylated residue	S	235	YNL197C	WHI3	218	N	FALSE
YDL224C	WHI4	S236	phosphorylated residue	S	236	YNL197C	WHI3	219	S	TRUE
YDL224C	WHI4	S24	phosphorylated residue	S	24	YNL197C	WHI3	16	S	TRUE
YDL224C	WHI4	S241	phosphorylated residue	S	241	YNL197C	WHI3	NA	-	FALSE
YDL224C	WHI4	S248	phosphorylated residue	S	248	YNL197C	WHI3	225	S	TRUE
YDL224C	WHI4	S25	phosphorylated residue	S	25	YNL197C	WHI3	17	S	TRUE
YDL224C	WHI4	S251	phosphorylated residue	S	251	YNL197C	WHI3	228	S	TRUE
YDL224C	WHI4	S258	phosphorylated residue	S	258	YNL197C	WHI3	234	S	TRUE
YDL224C	WHI4	S274	phosphorylated residue	S	274	YNL197C	WHI3	281	S	TRUE
YDL224C	WHI4	S281	phosphorylated residue	S	281	YNL197C	WHI3	296	N	FALSE
YDL224C	WHI4	S283	phosphorylated residue	S	283	YNL197C	WHI3	298	S	TRUE
YDL224C	WHI4	S288	phosphorylated residue	S	288	YNL197C	WHI3	303	S	TRUE
YDL224C	WHI4	S335	phosphorylated residue	S	335	YNL197C	WHI3	334	G	FALSE
YDL224C	WHI4	S43	phosphorylated residue	S	43	YNL197C	WHI3	35	R	FALSE
YDL224C	WHI4	S509	phosphorylated residue	S	509	YNL197C	WHI3	514	S	TRUE
YDL224C	WHI4	S51	phosphorylated residue	S	51	YNL197C	WHI3	42	T	FALSE
YDL224C	WHI4	T202	phosphorylated residue	T	202	YNL197C	WHI3	NA	-	FALSE
YDL224C	WHI4	T203	phosphorylated residue	T	203	YNL197C	WHI3	NA	-	FALSE
YDL224C	WHI4	T27	phosphorylated residue	T	27	YNL197C	WHI3	19	N	FALSE
YDL224C	WHI4	T293	phosphorylated residue	T	293	YNL197C	WHI3	308	I	FALSE
YDL224C	WHI4	T53	phosphorylated residue	T	53	YNL197C	WHI3	44	S	FALSE
YDL226C	GCS1	K182	ubiquitinylated lysine	K	182	YNL204C	SPS18	174	L	FALSE
YDL226C	GCS1	K210	ubiquitinylated lysine	K	210	YNL204C	SPS18	NA	-	FALSE
YDL226C	GCS1	K220	ubiquitinylated lysine	K	220	YNL204C	SPS18	193	C	FALSE
YDL226C	GCS1	K286	ubiquitinylated lysine	K	286	YNL204C	SPS18	265	K	TRUE
YDL226C	GCS1	K334	ubiquitinylated lysine	K	334	YNL204C	SPS18	NA	-	FALSE
YDL226C	GCS1	K348	ubiquitinylated lysine	K	348	YNL204C	SPS18	NA	-	FALSE
YDL226C	GCS1	K40	ubiquitinylated lysine	K	40	YNL204C	SPS18	42	S	FALSE
YDL226C	GCS1	S141	phosphorylated residue	S	141	YNL204C	SPS18	144	Y	FALSE
YDL226C	GCS1	S144	phosphorylated residue	S	144	YNL204C	SPS18	147	G	FALSE
YDL226C	GCS1	S149	phosphorylated residue	S	149	YNL204C	SPS18	NA	-	FALSE
YDL226C	GCS1	S157	phosphorylated residue	S	157	YNL204C	SPS18	152	I	FALSE
YDL226C	GCS1	S168	phosphorylated residue	S	168	YNL204C	SPS18	160	I	FALSE
YDL226C	GCS1	S174	phosphorylated residue	S	174	YNL204C	SPS18	166	A	FALSE
YDL226C	GCS1	S175	phosphorylated residue	S	175	YNL204C	SPS18	167	S	TRUE
YDL226C	GCS1	S2	phosphorylated residue	S	2	YNL204C	SPS18	2	R	FALSE
YDL226C	GCS1	S216	phosphorylated residue	S	216	YNL204C	SPS18	189	R	FALSE
YDL226C	GCS1	S226	phosphorylated residue	S	226	YNL204C	SPS18	199	N	FALSE
YDL226C	GCS1	S229	phosphorylated residue	S	229	YNL204C	SPS18	202	E	FALSE
YDL226C	GCS1	S230	phosphorylated residue	S	230	YNL204C	SPS18	203	N	FALSE
YDL226C	GCS1	S234	phosphorylated residue	S	234	YNL204C	SPS18	213	T	FALSE
YDL226C	GCS1	S255	phosphorylated residue	S	255	YNL204C	SPS18	234	D	FALSE
YDL226C	GCS1	S260	phosphorylated residue	S	260	YNL204C	SPS18	239	S	TRUE
YDL226C	GCS1	S278	phosphorylated residue	S	278	YNL204C	SPS18	257	Q	FALSE
YDL226C	GCS1	S282	phosphorylated residue	S	282	YNL204C	SPS18	261	P	FALSE
YDL226C	GCS1	S321	phosphorylated residue	S	321	YNL204C	SPS18	NA	-	FALSE
YDL226C	GCS1	S322	phosphorylated residue	S	322	YNL204C	SPS18	NA	-	FALSE
YDL226C	GCS1	S65	phosphorylated residue	S	65	YNL204C	SPS18	67	S	TRUE
YDL226C	GCS1	T146	phosphorylated residue	T	146	YNL204C	SPS18	149	T	TRUE
YDL226C	GCS1	T151	phosphorylated residue	T	151	YNL204C	SPS18	NA	-	FALSE
YDL226C	GCS1	T161	phosphorylated residue	T	161	YNL204C	SPS18	156	T	TRUE
YDL226C	GCS1	T170	phosphorylated residue	T	170	YNL204C	SPS18	162	N	FALSE
YDL226C	GCS1	T217	phosphorylated residue	T	217	YNL204C	SPS18	190	F	FALSE
YDL226C	GCS1	T232	phosphorylated residue	T	232	YNL204C	SPS18	211	T	TRUE
YDL226C	GCS1	T323	phosphorylated residue	T	323	YNL204C	SPS18	NA	-	FALSE
YDL226C	GCS1	T328	phosphorylated residue	T	328	YNL204C	SPS18	295	L	FALSE
YDL226C	GCS1	T67	phosphorylated residue	T	67	YNL204C	SPS18	69	T	TRUE
YDL229W	SSB1	K128	succinylated residue	K	128	YNL209W	SSB2	128	K	TRUE
YDL229W	SSB1	K130	monoacetylated residue	K	130	YNL209W	SSB2	130	K	TRUE
YDL229W	SSB1	K130	succinylated residue	K	130	YNL209W	SSB2	130	K	TRUE
YDL229W	SSB1	K130	ubiquitinylated lysine	K	130	YNL209W	SSB2	130	K	TRUE
YDL229W	SSB1	K136	monoacetylated residue	K	136	YNL209W	SSB2	136	K	TRUE
YDL229W	SSB1	K136	succinylated residue	K	136	YNL209W	SSB2	136	K	TRUE
YDL229W	SSB1	K143	ubiquitinylated lysine	K	143	YNL209W	SSB2	143	K	TRUE
YDL229W	SSB1	K161	monoacetylated residue	K	161	YNL209W	SSB2	161	K	TRUE
YDL229W	SSB1	K161	succinylated residue	K	161	YNL209W	SSB2	161	K	TRUE
YDL229W	SSB1	K161	ubiquitinylated lysine	K	161	YNL209W	SSB2	161	K	TRUE
YDL229W	SSB1	K191	monoacetylated residue	K	191	YNL209W	SSB2	191	K	TRUE
YDL229W	SSB1	K191	succinylated residue	K	191	YNL209W	SSB2	191	K	TRUE
YDL229W	SSB1	K21	ubiquitinylated lysine	K	21	YNL209W	SSB2	21	V	FALSE
YDL229W	SSB1	K251	ubiquitinylated lysine	K	251	YNL209W	SSB2	251	K	TRUE
YDL229W	SSB1	K325	monoacetylated residue	K	325	YNL209W	SSB2	325	K	TRUE
YDL229W	SSB1	K325	succinylated residue	K	325	YNL209W	SSB2	325	K	TRUE
YDL229W	SSB1	K325	ubiquitinylated lysine	K	325	YNL209W	SSB2	325	K	TRUE
YDL229W	SSB1	K331	ubiquitinylated lysine	K	331	YNL209W	SSB2	331	K	TRUE
YDL229W	SSB1	K351	monoacetylated residue	K	351	YNL209W	SSB2	351	K	TRUE
YDL229W	SSB1	K351	succinylated residue	K	351	YNL209W	SSB2	351	K	TRUE
YDL229W	SSB1	K351	ubiquitinylated lysine	K	351	YNL209W	SSB2	351	K	TRUE
YDL229W	SSB1	K360	monoacetylated residue	K	360	YNL209W	SSB2	360	K	TRUE
YDL229W	SSB1	K360	succinylated residue	K	360	YNL209W	SSB2	360	K	TRUE
YDL229W	SSB1	K428	monoacetylated residue	K	428	YNL209W	SSB2	428	K	TRUE
YDL229W	SSB1	K428	succinylated residue	K	428	YNL209W	SSB2	428	K	TRUE
YDL229W	SSB1	K428	ubiquitinylated lysine	K	428	YNL209W	SSB2	428	K	TRUE
YDL229W	SSB1	K497	monoacetylated residue	K	497	YNL209W	SSB2	497	K	TRUE
YDL229W	SSB1	K497	succinylated residue	K	497	YNL209W	SSB2	497	K	TRUE
YDL229W	SSB1	K497	ubiquitinylated lysine	K	497	YNL209W	SSB2	497	K	TRUE
[truncated: 11,507 more rows]

## Sheet: S2_symmetric_mean_adjp
	phosphorylation	N-glycosylation	monoacetylation	succinylation	ubiquitinylation
ShannonE.mean1	2.4e-15	0.440887	0.00061842	3.044e-07	1.452e-13
ShannonE.mean2	5.68e-17	0.440887	0.00116509	3.84e-06	3.76e-10
ShannonE.mean3	5.68e-17	0.440887	0.00116509	3.84e-06	2.73333e-10
ShannonE.mean4	2.264e-18	0.440887	0.00155654	2.82e-06	1.594e-10
StereochemE.mean1	1.55e-15	0.506754	0.0003892	4.92e-08	9.16e-13
StereochemE.mean2	3.42667e-16	0.506754	0.000464454	5.12e-07	1.51e-10
StereochemE.mean3	1.176e-16	0.506754	0.000724892	7.45e-07	8.98667e-11
StereochemE.mean4	2.2e-18	0.506754	0.000901773	7.12e-07	2.6e-11
JSD.mean1	1.55e-08	0.89676	0.000666646	7.77333e-06	3.048e-10
JSD.mean2	5.06e-09	0.89676	0.000735479	2.1e-05	3.3e-07
JSD.mean3	1.55e-08	0.89676	0.000666646	7.77333e-06	9.63e-07
JSD.mean4	2.488e-10	0.89676	0.000735479	7.08e-06	8.2e-07
PhyloZOOM.mean1	2.6e-11	0.268522	8.52e-06	6.08e-07	5.88e-09
PhyloZOOM.mean2	4.96e-13	0.268522	4.2e-05	2.18e-06	2.95e-08
PhyloZOOM.mean3	1.038e-13	0.268522	8.52e-06	6.52e-07	1.53333e-08
PhyloZOOM.mean4	2.004e-14	0.268522	8.52e-06	5.44e-07	1.53333e-08
KSubMatrix.mean1	1.9e-14	0.489772	0.00128978	1.644e-07	4.96e-12
KSubMatrix.mean2	4.29333e-15	0.489772	0.00153283	9.04e-07	1.84e-09
KSubMatrix.mean3	4.29333e-15	0.489772	0.00186637	2.31e-06	3.71e-09
KSubMatrix.mean4	5.52e-16	0.489772	0.00186637	1.50667e-06	1.53e-09

## Sheet: S3_symmetric_pair_adjp
	phosphorylation	N-glycosylation	monoacetylation	succinylation	ubiquitinylation
ShannonE.mean1	0.0001	0.6566	0.2541	0.0527	0
ShannonE.mean2	0	0.7399	0.0468	0.024	0.0001
ShannonE.mean3	0	0.7399	0.0468	0.024	0
ShannonE.mean4	0	0.6566	0.175067	0.0456	0
StereochemE.mean1	0	0.7496	0.2962	0.0462	0
StereochemE.mean2	0	0.8055	0.0044	0.0016	0
StereochemE.mean3	0	0.8055	0.0268	0.0088	0
StereochemE.mean4	0	0.8055	0.0494667	0.0224	0
JSD.mean1	0	0.0244	0	0	0
JSD.mean2	0	0.1616	0	0	0
JSD.mean3	0	0.3996	0.00306667	0	0.0008
JSD.mean4	0	0.4853	0.0033	0	0.0019
PhyloZOOM.mean1	0.0055	0.4817	0.0056	0.0036	0
PhyloZOOM.mean2	0.0055	0.3862	0.00333333	0.000666667	0
PhyloZOOM.mean3	0.0055	0.2192	0.0006	0	0
PhyloZOOM.mean4	0.0055	0.404267	0	0	0
KSubMatrix.mean1	0	0.644	0.5088	0.0781	0.0001
KSubMatrix.mean2	0	0.8943	0.0296	0.0092	0.0001
KSubMatrix.mean3	0	0.8943	0.0296	0.0092	0
KSubMatrix.mean4	0	0.8943	0.0388	0.0128	0

## Sheet: S4_oneside_mean_adjp
	phosphorylation	N-glycosylation	monoacetylation	succinylation	ubiquitinylation
ShannonE.meanb4	3.568e-14	0.732062	0.00149713	1.44e-05	2.32267e-12
ShannonE.meanb3	1.17e-13	0.732062	0.00149713	6.66e-05	1.33333e-11
ShannonE.meanb2	6.77333e-14	0.732062	0.000954292	4.64e-05	1.70286e-11
ShannonE.meanb1	1.17e-13	0.732062	0.000435085	5.072e-06	7.096e-13
ShannonE.meana1	2.9e-15	0.732062	2.8e-05	2.576e-08	1.012e-12
ShannonE.meana2	5.70667e-17	0.732062	2.8e-05	2.576e-08	1.33333e-11
ShannonE.meana3	5.70667e-17	0.732062	2.8e-05	5.57333e-08	7.4e-12
ShannonE.meana4	2.04e-18	0.732062	0.000292324	9.46e-08	5.67e-11
StereochemE.meanb4	6.048e-14	0.669728	0.000698507	1.78667e-06	1.372e-11
StereochemE.meanb3	4.39e-13	0.669728	0.000902824	7.61e-06	1.69333e-11
StereochemE.meanb2	1.68e-13	0.669728	0.000698507	7.61e-06	3.26857e-11
StereochemE.meanb1	1.65333e-13	0.669728	0.000320246	1.78667e-06	1.69333e-11
StereochemE.meana1	1.372e-15	0.669728	7.68e-05	3.584e-09	7.6e-12
StereochemE.meana2	1.09333e-16	0.669728	7.68e-05	1.888e-08	1.61067e-11
StereochemE.meana3	1.09333e-16	0.669728	0.000112	6.34e-08	1.69333e-11
StereochemE.meana4	8.56e-19	0.669728	0.00029168	6.02667e-08	4.2e-11
JSD.meanb4	2.98667e-06	0.916358	0.000363864	5.072e-05	3.41333e-09
JSD.meanb3	2.47e-05	0.916358	0.00155062	0.000415075	8.12e-09
JSD.meanb2	2.47e-05	0.916358	0.00417371	0.00131305	2.64e-08
JSD.meanb1	1.712e-06	0.916358	0.00240313	0.000143835	3.232e-11
JSD.meana1	1.908e-10	0.916358	3.88e-05	3.488e-08	2.472e-09
JSD.meana2	2.804e-11	0.916358	9.78667e-05	6.44e-08	1.98857e-06
JSD.meana3	1.43467e-10	0.916358	8e-05	1.152e-07	5.33e-06
JSD.meana4	2.804e-11	0.916358	0.000384954	3.86e-07	1.66667e-06
PhyloZOOM.meanb4	2.24e-12	0.44529	0.000100667	5.37333e-05	7.52e-09
PhyloZOOM.meanb3	2.2e-12	0.44529	0.000108229	7.64571e-05	2.224e-08
PhyloZOOM.meanb2	8.58286e-12	0.44529	0.000201686	9.66e-05	2.224e-08
PhyloZOOM.meanb1	1.76e-11	0.44529	9.52e-05	3.312e-05	7.52e-09
PhyloZOOM.meana1	2.24e-12	0.44529	4.72e-05	3.73333e-07	2.224e-08
PhyloZOOM.meana2	7.41333e-13	0.44529	4.72e-05	4.12e-07	4.20571e-08
PhyloZOOM.meana3	7.41333e-13	0.44529	4.72e-05	3.73333e-07	3.30667e-08
PhyloZOOM.meana4	5.52e-13	0.44529	4.72e-05	1.168e-07	6.9e-08
KSubMatrix.meanb4	9.6e-13	0.710745	0.00255039	3.10667e-06	3.81333e-11
KSubMatrix.meanb3	6.15e-12	0.710745	0.00255039	3.28e-05	3.66e-10
KSubMatrix.meanb2	1.78286e-12	0.710745	0.00165348	1.73714e-05	1.4592e-10
KSubMatrix.meanb1	1.84e-13	0.710745	0.00149888	3.10667e-06	3.008e-12
KSubMatrix.meana1	2.3e-14	0.710745	0.000292	8.24e-09	5.36e-12
KSubMatrix.meana2	9.44e-16	0.710745	0.0002496	8.24e-09	1.70667e-10
KSubMatrix.meana3	9.44e-16	0.710745	0.00101855	1.032e-07	6.34e-11
KSubMatrix.meana4	1.336e-16	0.710745	0.00201904	1.368e-06	3.66e-10

## Sheet: S5_oneside_pair_adjp
	phosphorylation	N-glycosylation	monoacetylation	succinylation	ubiquitinylation
ShannonE.meanb4	0	0.8577	0.125829	0.00946667	0
ShannonE.meanb3	0.00502857	0.805486	0.0128	0.004	0
ShannonE.meanb2	0.0112	0.805486	0.05056	0.0122286	0
ShannonE.meanb1	0.000133333	0.805486	0.100667	0.00944	0
ShannonE.meana1	0	0.4504	0.1436	0.0355	0
ShannonE.meana2	0	0.805486	0.0128	0.004	0.0001
ShannonE.meana3	0	0.805486	0.0024	0.004	0
ShannonE.meana4	0	0.805486	0.0128	0.00944	0
StereochemE.meanb4	0.00016	0.758171	0.0944	0.0061	0
StereochemE.meanb3	0.0103	0.758171	0.0176	0.002	0
StereochemE.meanb2	0.000914286	0.758171	0.04624	0.0061	0
StereochemE.meanb1	0.000666667	0.758171	0.0944	0.0061	0.0011
StereochemE.meana1	0	0.344	0.0944	0.0061	0
StereochemE.meana2	0	0.7966	0.0192	0.00346667	0
StereochemE.meana3	0	0.758171	0.0156	0.0036	0.000114286
StereochemE.meana4	0	0.758171	0.0056	0	0
JSD.meanb4	0	0.33	0	0	0
JSD.meanb3	0	0.2168	0	0	0
JSD.meanb2	0	0.33	0	0	0
JSD.meanb1	0	0.1188	0	0	0
JSD.meana1	0	0.1188	0	0	0
JSD.meana2	0	0.2968	0	0	0
JSD.meana3	0	0.6912	0	0	0
JSD.meana4	0	0.8036	0	0	0
PhyloZOOM.meanb4	0.0088	0.7822	0.0314667	0.0170286	0
PhyloZOOM.meanb3	0.00768	0.7822	0.004	0.0024	0
PhyloZOOM.meanb2	0.0647	0.7822	0.0314667	0.0121333	0.0001
PhyloZOOM.meanb1	0.0048	0.7822	0.0456	0.0304	0
PhyloZOOM.meana1	0.0032	0.7822	0.0288	0.0088	0
PhyloZOOM.meana2	0.004	0.7822	0.0288	0.00293333	0
PhyloZOOM.meana3	0.0068	0.7822	0.0384	0.0048	0
PhyloZOOM.meana4	0.0451429	0.7822	0.0288	0	0
KSubMatrix.meanb4	0	0.816914	0.208457	0.0132	0.00016
KSubMatrix.meanb3	0.0018	0.757333	0.0853333	0.008	0
KSubMatrix.meanb2	0.00171429	0.757333	0.0866	0.0132	0.00016
KSubMatrix.meanb1	0	0.757333	0.126533	0.0104	0.0004
KSubMatrix.meana1	0.0002	0.212	0.5702	0.0437	0.000685714
KSubMatrix.meana2	0	0.757333	0.072	0.0048	0.0009
KSubMatrix.meana3	0.00048	0.757333	0.0853333	0.0048	0.00016
KSubMatrix.meana4	0.0008	0.8975	0.1128	0.0168	0

## Sheet: S6_b1a1_aascategory_analysis
modification.type	category	ShannonE.b1.adj.p	ShannonE.a1.adj.p	StereochemE.b1.adj.p	StereochemE.a1.adj.p	JSD.b1.adj.p	JSD.a1.adj.p	PhyloZOOM.b1.adj.p	PhyloZOOM.a1.adj.p	KSubMatrix.b1.adj.p	KSubMatrix.a1.adj.p
phosphorylation	aliphatic	0.00307432	0.000446193	0.00294312	0.000657565	0.332779	5.17794e-05	0.00101302	0.00142968	0.00367957	0.000987869
phosphorylation	aromatic	0.0232934	0.0611963	0.0280954	0.0698317	0.0603672	0.227819	0.0183138	0.098925	0.0227106	0.0642109
phosphorylation	acidic	0.00283478	0.101025	0.00296801	0.0917921	0.0826903	0.124316	0.00191694	0.098925	0.00367957	0.120493
phosphorylation	basic	0.0378035	0.0611963	0.0523095	0.0698317	0.06856	0.124316	0.0183138	0.25172	0.0247719	0.0642109
phosphorylation	polar.uncharge	0.00112585	1.69565e-06	0.00106783	3.32673e-07	0.0126133	9.82703e-05	0.00191694	3.44206e-08	0.00148112	3.88464e-07
glycosylation	aliphatic	0.828987	0.736454	0.833466	0.736454	0.834872	1	0.860922	0.659387	0.844356	0.736454
glycosylation	aromatic	0.828987	1	0.700636	1	0.834872	1	0.860922	1	0.871107	1
glycosylation	acidic	0.828987	0.736454	0.700636	0.736454	0.198867	1	0.860922	0.534805	0.844356	0.736454
glycosylation	basic	0.795599	NA	0.700636	NA	0.834872	NA	0.488305	NA	0.844356	NA
glycosylation	polar.uncharge	0.795599	1	0.700636	1	0.834872	1	0.488305	0.659387	0.844356	1
monoacetylation	aliphatic	0.337809	0.0389373	0.349142	0.0403538	0.825655	0.300967	0.196403	0.0370279	0.287802	0.0518175
monoacetylation	aromatic	0.337809	0.624862	0.349142	0.403742	0.253268	0.68384	0.305226	0.35156	0.287802	0.624742
monoacetylation	acidic	0.337809	0.0821801	0.349142	0.0403538	0.715443	0.164471	0.322814	0.0370279	0.287802	0.0701375
monoacetylation	basic	0.563703	0.678556	0.563703	0.92439	0.715443	0.68384	0.563703	0.54	0.563703	0.799552
monoacetylation	polar.uncharge	0.337809	0.374922	0.518921	0.403742	0.715443	0.546538	0.196403	0.202193	0.287802	0.382896
succinylation	aliphatic	0.148806	0.000448728	0.173211	0.00133091	0.841482	0.0973149	0.0474206	0.000468358	0.135576	0.000640632
succinylation	aromatic	0.27683	0.834854	0.246954	0.904772	0.181432	0.754988	0.27683	0.498749	0.27683	0.871169
succinylation	acidic	0.163622	0.0531345	0.173211	0.0361353	0.659247	0.0973149	0.226154	0.0285704	0.160557	0.0512524
succinylation	basic	0.27683	0.0465695	0.27683	0.0426821	0.306599	0.0973149	0.27683	0.0181043	0.27683	0.0512524
succinylation	polar.uncharge	0.148806	0.297934	0.173211	0.297937	0.306599	0.524048	0.0389152	0.129478	0.135576	0.274343
ubiquitinylation	aliphatic	0.000136998	0.000437132	0.000140633	0.00113642	0.0806118	0.0934674	0.000493048	0.00451695	0.000155338	0.00037425
ubiquitinylation	aromatic	0.0811066	0.108812	0.141429	0.23257	0.0806118	0.0934674	0.0829752	0.336109	0.099694	0.15088
ubiquitinylation	acidic	0.117088	0.0633697	0.141429	0.0601433	0.0806118	0.0934674	0.218324	0.114354	0.109523	0.05383
ubiquitinylation	basic	0.0318448	0.0211038	0.0291418	0.0218243	0.0806118	0.021271	0.0169063	0.00612054	0.054614	0.015002
ubiquitinylation	polar.uncharge	0.163128	0.10943	0.168928	0.105564	0.402628	0.0934674	0.276697	0.128841	0.128343	0.128739

## Sheet: S7_pro_abundance_control
Symmetric Distribution Mean Test								Symmetric Paralog Pairing Test
algo	meanx	phosphorylation	succinylation	ubiquitylation				algo	meanx	phosphorylation	succinylation	ubiquitylation
ShannonE	mean1	0.000215712	3.044e-07	2.588e-05				ShannonE	mean1	0	0.0522	0
ShannonE	mean2	0.000215712	3.84e-06	0.00149411				ShannonE	mean2	0.000666667	0.0244	0
ShannonE	mean3	0.000247026	3.84e-06	0.000588513				ShannonE	mean3	0.0009	0.0244	0.0002
ShannonE	mean4	0.000215712	2.82e-06	0.000588513				ShannonE	mean4	0.0002	0.042	0
StereochemE	mean1	0.0001942	4.92e-08	0.0001696				StereochemE	mean1	0.0004	0.0448	0
StereochemE	mean2	0.000266387	5.12e-07	0.00403326				StereochemE	mean2	0.0006	0.0016	0.0001
StereochemE	mean3	0.000274359	7.45e-07	0.00175069				StereochemE	mean3	0.002	0.0074	0
StereochemE	mean4	0.0001942	7.12e-07	0.00048185				StereochemE	mean4	0.00133333	0.0241333	0
JSD	mean1	0.0308746	7.77333e-06	0.0003156				JSD	mean1	0	0	0
JSD	mean2	0.0308746	2.1e-05	0.0143442				JSD	mean2	0.0001	0	0
JSD	mean3	0.0775595	7.77333e-06	0.0143442				JSD	mean3	0.0001	0.0003	0
JSD	mean4	0.0340669	7.08e-06	0.0251567				JSD	mean4	0.0001	0.000133333	0.0001
PhyloZOOM	mean1	2.34e-05	6.08e-07	0.00378368				PhyloZOOM	mean1	0.0012	0.0035	0.0002
PhyloZOOM	mean2	1.25333e-05	2.18e-06	0.00453814				PhyloZOOM	mean2	0.0012	0.000133333	0
PhyloZOOM	mean3	9.5e-06	6.52e-07	0.00378368				PhyloZOOM	mean3	0.0012	0	0
PhyloZOOM	mean4	2.932e-06	5.44e-07	0.00378368				PhyloZOOM	mean4	0.0021	0.000133333	0
KSubMatrix	mean1	0.000625215	1.644e-07	9.24e-05				KSubMatrix	mean1	0.0004	0.0786	0
KSubMatrix	mean2	0.000625215	9.04e-07	0.00142892				KSubMatrix	mean2	0.0022	0.0106	0
KSubMatrix	mean3	0.000625215	2.31e-06	0.00142892				KSubMatrix	mean3	0.0004	0.0106	0.0001
KSubMatrix	mean4	0.000625215	1.50667e-06	0.00136549				KSubMatrix	mean4	0.00146667	0.0141333	0
One-Sided Distribution Mean Test								One-Sided Paralog Pairing Test
algo	meanx	phosphorylation	succinylation	ubiquitylation				algo	meanx	phosphorylation	succinylation	ubiquitylation
ShannonE	meanb4	0.000282107	1.44e-05	0.00023822				ShannonE	meanb4	0	0.0092	0
ShannonE	meanb3	0.000477631	6.66e-05	0.00023822				ShannonE	meanb3	0.000342857	0.00453333	0
ShannonE	meanb2	0.000671949	4.64e-05	0.000295744				ShannonE	meanb2	0.0009	0.0101714	0
ShannonE	meanb1	0.000477631	5.072e-06	7.64e-05				ShannonE	meanb1	0	0.0092	0
ShannonE	meana1	0.000671949	2.576e-08	7.64e-05				ShannonE	meana1	0	0.0326	0
ShannonE	meana2	0.000282107	2.576e-08	0.000252995				ShannonE	meana2	0	0.00453333	0.0001
ShannonE	meana3	0.000282107	5.57333e-08	0.000252995				ShannonE	meana3	0.000266667	0.004	0.0001
ShannonE	meana4	0.00031714	9.46e-08	0.00165789				ShannonE	meana4	0.00016	0.0092	0
StereochemE	meanb4	0.000293744	1.78667e-06	0.00259528				StereochemE	meanb4	0	0.00546667	0
StereochemE	meanb3	0.00133727	7.61e-06	0.00259528				StereochemE	meanb3	0.0016	0.0028	0
StereochemE	meanb2	0.000686347	7.61e-06	0.00843997				StereochemE	meanb2	0.000342857	0.00546667	0
StereochemE	meanb1	0.00026833	1.78667e-06	0.00382629				StereochemE	meanb1	0	0.0065	0
StereochemE	meana1	0.000424767	3.584e-09	0.0003392				StereochemE	meana1	0.000133333	0.00571429	0
StereochemE	meana2	0.00026833	1.888e-08	0.00119631				StereochemE	meana2	0	0.00453333	0
StereochemE	meana3	0.00026833	6.34e-08	0.00257694				StereochemE	meana3	0	0.0048	0
StereochemE	meana4	0.00026833	6.02667e-08	0.00259528				StereochemE	meana4	0	0.0008	0
JSD	meanb4	0.11686	5.072e-05	0.00794867				JSD	meanb4	0	0	0
JSD	meanb3	0.210425	0.000415075	0.00539522				JSD	meanb3	0	0	0
JSD	meanb2	0.190539	0.00131305	0.0112139				JSD	meanb2	0	0	0
JSD	meanb1	0.061402	0.000143835	0.0003712				JSD	meanb1	0	0	0
JSD	meana1	0.0179399	3.488e-08	0.00262862				JSD	meana1	0	0	0
JSD	meana2	0.0170591	6.44e-08	0.0112139				JSD	meana2	0	0	0
JSD	meana3	0.0212562	1.152e-07	0.00794867				JSD	meana3	0	0	0
JSD	meana4	0.0179399	3.86e-07	0.00794867				JSD	meana4	0	0	0
PhyloZOOM	meanb4	4.752e-05	5.37333e-05	0.00471114				PhyloZOOM	meanb4	0.0162286	0.0201143	0
PhyloZOOM	meanb3	5.01333e-05	7.64571e-05	0.00471114				PhyloZOOM	meanb3	0.0162286	0.002	0
PhyloZOOM	meanb2	0.000102629	9.66e-05	0.00528969				PhyloZOOM	meanb2	0.0412	0.0109333	0.000133333
PhyloZOOM	meanb1	5.01333e-05	3.312e-05	0.00471114				PhyloZOOM	meanb1	0.0016	0.0291	0
PhyloZOOM	meana1	0.000239788	3.73333e-07	0.00471114				PhyloZOOM	meana1	0.0016	0.008	0
PhyloZOOM	meana2	8.97333e-05	4.12e-07	0.00471114				PhyloZOOM	meana2	0.0016	0.0024	0.0002
PhyloZOOM	meana3	8.97333e-05	3.73333e-07	0.00471114				PhyloZOOM	meana3	0.0016	0.0056	0.0002
PhyloZOOM	meana4	8.97333e-05	1.168e-07	0.00471114				PhyloZOOM	meana4	0.00592	0.0008	0
KSubMatrix	meanb4	0.000472027	3.10667e-06	0.000703962				KSubMatrix	meanb4	0	0.0137333	0
KSubMatrix	meanb3	0.00164701	3.28e-05	0.00106091				KSubMatrix	meanb3	0.00032	0.0074	0
KSubMatrix	meanb2	0.00164701	1.73714e-05	0.00106091				KSubMatrix	meanb2	0	0.0137333	0
KSubMatrix	meanb1	0.000472027	3.10667e-06	0.0001056				KSubMatrix	meanb1	0	0.0074	0
KSubMatrix	meana1	0.00113971	8.24e-09	9.92e-05				KSubMatrix	meana1	0.00354286	0.0465	0
KSubMatrix	meana2	0.000472027	8.24e-09	0.000703962				KSubMatrix	meana2	0.0002	0.0048	0
KSubMatrix	meana3	0.00081233	1.032e-07	0.000681275				KSubMatrix	meana3	0.00354286	0.0048	0
KSubMatrix	meana4	0.00113971	1.368e-06	0.00172801				KSubMatrix	meana4	0.0072	0.0173714	0
Chemical Similarity Average Score
aas.cat	modtype	ShannonE.b1.adj.p	ShannonE.a1.adj.p	StereochemE.b1.adj.p	StereochemE.a1.adj.p	JSDivergence.b1.adj.p	JSDivergence.a1.adj.p	PhyloZOOM.b1.adj.p	PhyloZOOM.a1.adj.p	SubMatrix.b1.adj.p	SubMatrix.a1.adj.p
aliphatic	phosphorylation	0.284696	0.572444	0.151243	0.587672	0.803401	0.196085	0.0433151	0.594347	0.181924	0.687467
aromatic	phosphorylation	0.25637	0.75905	0.151243	0.684856	0.576223	0.867841	0.166939	0.594347	0.181924	0.769652
acidic	phosphorylation	0.25637	0.572444	0.151243	0.587672	0.576223	0.389442	0.0433151	0.54123	0.181924	0.687467
basic	phosphorylation	0.668006	0.75905	0.773036	0.684856	0.803401	0.869447	0.386768	0.644115	0.634927	0.769652
polar.uncharge	phosphorylation	0.25637	0.0116056	0.151243	0.00988611	0.576223	0.196085	0.0433151	0.00017033	0.181924	0.0054566
aliphatic	succinylation	0.148806	0.000448728	0.173211	0.00133091	0.841482	0.0973149	0.0474206	0.000468358	0.135576	0.000640632
aromatic	succinylation	0.27683	0.834854	0.246954	0.904772	0.181432	0.754988	0.27683	0.498749	0.27683	0.871169
acidic	succinylation	0.163622	0.0531345	0.173211	0.0361353	0.659247	0.0973149	0.226154	0.0285704	0.160557	0.0512524
basic	succinylation	0.27683	0.0465695	0.27683	0.0426821	0.306599	0.0973149	0.27683	0.0181043	0.27683	0.0512524
polar.uncharge	succinylation	0.148806	0.297934	0.173211	0.297937	0.306599	0.524048	0.0389152	0.129478	0.135576	0.274343
aliphatic	ubiquitylation	0.793411	0.0431106	0.787434	0.0536424	0.813764	0.850992	0.413005	0.0312756	0.641361	0.0257898
aromatic	ubiquitylation	0.793411	0.982243	0.88783	0.676383	0.727239	0.850992	0.798963	0.517819	0.641361	0.945046
acidic	ubiquitylation	0.793411	0.982243	0.88783	0.933165	0.608267	0.850992	0.480966	0.689383	0.641361	0.991121
basic	ubiquitylation	0.793411	0.461454	0.787434	0.489031	0.608267	0.614055	0.413005	0.0312756	0.641361	0.426593
polar.uncharge	ubiquitylation	0.903167	0.982243	0.88783	0.933165	0.813764	0.850992	0.976155	0.640971	0.835498	0.945046

## Sheet: S8_abundance_citation_control
Symmetric Distribution Mean Test						Symmetric Paralog Pairing Test
algo	meanx	phosphorylation				algo	meanx	phosphorylation
ShannonE	mean1	0.0013033				ShannonE	mean1	0.00973333
ShannonE	mean2	0.0013033				ShannonE	mean2	0.0334
ShannonE	mean3	0.00242011				ShannonE	mean3	0.0062
ShannonE	mean4	0.00460655				ShannonE	mean4	0.0062
StereochemE	mean1	0.00261788				StereochemE	mean1	0.0249
StereochemE	mean2	0.00206305				StereochemE	mean2	0.0249
StereochemE	mean3	0.00261788				StereochemE	mean3	0.0104
StereochemE	mean4	0.00261788				StereochemE	mean4	0.0016
JSD	mean1	0.109214				JSD	mean1	0
JSD	mean2	0.109214				JSD	mean2	0
JSD	mean3	0.141421				JSD	mean3	0.004
JSD	mean4	0.141421				JSD	mean4	0.0227
PhyloZOOM	mean1	0.00254417				PhyloZOOM	mean1	0.131067
PhyloZOOM	mean2	0.0012118				PhyloZOOM	mean2	0.131067
PhyloZOOM	mean3	0.00251068				PhyloZOOM	mean3	0.131067
PhyloZOOM	mean4	0.00254888				PhyloZOOM	mean4	0.1514
KSubMatrix	mean1	0.00136632				KSubMatrix	mean1	0.0052
KSubMatrix	mean2	0.00136632				KSubMatrix	mean2	0.0597
KSubMatrix	mean3	0.00396838				KSubMatrix	mean3	0.0008
KSubMatrix	mean4	0.0068886				KSubMatrix	mean4	0.00613333
One-Sided Distribution Mean Test						One-Sided Paralog Pairing Test
algo	meanx	phosphorylation				algo	meanx	phosphorylation
ShannonE	meanb4	0.012012				ShannonE	meanb4	0.00826667
ShannonE	meanb3	0.012012				ShannonE	meanb3	0.00826667
ShannonE	meanb2	0.012012				ShannonE	meanb2	0.1168
ShannonE	meanb1	0.012012				ShannonE	meanb1	0.00826667
ShannonE	meana1	0.0103082				ShannonE	meana1	0.032
ShannonE	meana2	0.00244461				ShannonE	meana2	0.00693333
ShannonE	meana3	0.00681273				ShannonE	meana3	0.0012
ShannonE	meana4	0.00681273				ShannonE	meana4	0.0008
StereochemE	meanb4	0.0237037				StereochemE	meanb4	0.0012
StereochemE	meanb3	0.0325596				StereochemE	meanb3	0.0307429
StereochemE	meanb2	0.0237037				StereochemE	meanb2	0.2444
StereochemE	meanb1	0.0201986				StereochemE	meanb1	0.00746667
StereochemE	meana1	0.0103264				StereochemE	meana1	0.00746667
StereochemE	meana2	0.00242695				StereochemE	meana2	0.0012
StereochemE	meana3	0.00609097				StereochemE	meana3	0
StereochemE	meana4	0.00546037				StereochemE	meana4	0
JSD	meanb4	0.347515				JSD	meanb4	0.00422857
JSD	meanb3	0.347515				JSD	meanb3	0.000133333
JSD	meanb2	0.431623				JSD	meanb2	0.0265
JSD	meanb1	0.230287				JSD	meanb1	0
JSD	meana1	0.118899				JSD	meana1	0
JSD	meana2	0.0590164				JSD	meana2	0
JSD	meana3	0.105793				JSD	meana3	0
JSD	meana4	0.105793				JSD	meana4	0
PhyloZOOM	meanb4	0.0149298				PhyloZOOM	meanb4	0.5828
PhyloZOOM	meanb3	0.0108912				PhyloZOOM	meanb3	0.5828
PhyloZOOM	meanb2	0.0121512				PhyloZOOM	meanb2	0.5828
PhyloZOOM	meanb1	0.00730382				PhyloZOOM	meanb1	0.15424
PhyloZOOM	meana1	0.0121512				PhyloZOOM	meana1	0.15424
PhyloZOOM	meana2	0.00648971				PhyloZOOM	meana2	0.15424
PhyloZOOM	meana3	0.00648971				PhyloZOOM	meana3	0.0672
PhyloZOOM	meana4	0.00648971				PhyloZOOM	meana4	0.0672
KSubMatrix	meanb4	0.0280276				KSubMatrix	meanb4	0.0016
KSubMatrix	meanb3	0.0280276				KSubMatrix	meanb3	0.0092
KSubMatrix	meanb2	0.0209436				KSubMatrix	meanb2	0.1136
KSubMatrix	meanb1	0.00826259				KSubMatrix	meanb1	0.0092
KSubMatrix	meana1	0.00826259				KSubMatrix	meana1	0.1136
KSubMatrix	meana2	0.0015511				KSubMatrix	meana2	0.00613333
KSubMatrix	meana3	0.00826259				KSubMatrix	meana3	0.0052
KSubMatrix	meana4	0.00826259				KSubMatrix	meana4	0.009
aas.cat	modtype	ShannonE.b1.adj.p	ShannonE.a1.adj.p	StereochemE.b1.adj.p	StereochemE.a1.adj.p	JSDivergence.b1.adj.p	JSDivergence.a1.adj.p	PhyloZOOM.b1.adj.p	PhyloZOOM.a1.adj.p	SubMatrix.b1.adj.p	SubMatrix.a1.adj.p
aliphatic	phosphorylation	0.64925	0.952416	0.706129	0.93583	0.900916	0.420686	0.405505	0.992553	0.576242	0.971681
aromatic	phosphorylation	0.310921	0.952416	0.235346	0.93583	0.773374	0.598564	0.268749	0.662397	0.287867	0.971681
acidic	phosphorylation	0.0938722	0.952416	0.142338	0.839844	0.176975	0.663565	0.0267163	0.662397	0.18934	0.919018
basic	phosphorylation	0.64925	0.952416	0.71626	0.93583	0.773374	0.705659	0.709999	0.992553	0.576242	0.971681
polar.uncharge	phosphorylation	0.64925	0.0191102	0.706129	0.0346122	0.900916	0.598564	0.268749	0.00207022	0.576242	0.0136377

## Sheet: S9_targetparalog_secondstruct
ORF	pos	b4	b3	b2	b1	g	a1	a2	a3	a4	modtype	protein	pair.num	sscode	ssfulname	sslength	residue.solvent.accessible.area
YAL017W	1094	V	K	K	F	S	D	F	V	S	phosphorylation	target	1	G	310Helix	3	68.5
YAL017W	113	S	T	V	S	S	P	L	T	D	phosphorylation	target	2	C	Coil	116	74.8
YAL017W	13	L	S	E	H	S	F	V	N	L	phosphorylation	target	3	C	Coil	116	118.3
YAL017W	192	R	T	S	A	S	A	N	H	L	phosphorylation	target	4	C	Coil	35	74.7
YAL017W	364	L	H	M	I	S	L	F	N	L	phosphorylation	target	5	H	AlphaHelix	10	47.1
YAL017W	654	E	P	S	L	S	S	S	P	V	phosphorylation	target	6	C	Coil	82	99.3
YAL017W	929	M	S	N	L	S	T	Y	E	D	phosphorylation	target	7	C	Coil	62	101.8
YAL017W	1079	T	F	L	R	T	P	E	K	N	phosphorylation	target	8	C	Coil	3	128.6
YAL017W	37	A	S	L	Q	T	P	P	S	P	phosphorylation	target	9	C	Coil	116	131.8
YAL029C	587	R	D	S	V	S	L	G	H	L	phosphorylation	target	10	C	Coil	4	40
YAL034C	207	S	R	L	P	S	P	L	A	S	phosphorylation	target	11	C	Coil	21	121.5
YAL034C	211	S	P	L	A	S	P	N	L	N	phosphorylation	target	12	C	Coil	21	101.8
YAL034C	250	R	K	V	Y	S	P	Q	R	R	phosphorylation	target	13	C	Coil	39	93.1
YAL034C	5	M	G	L	Y	S	P	E	S	E	phosphorylation	target	14	C	Coil	22	106.9
YAL034C	94	H	I	I	P	S	P	P	L	S	phosphorylation	target	15	C	Coil	3	85.4
YAL038W	303	Q	M	L	E	S	M	T	Y	N	phosphorylation	target	16	G	310Helix	4	24.8
YAL038W	316	R	A	E	V	S	D	V	G	N	phosphorylation	target	17	H	AlphaHelix	13	67.3
YAL038W	332	C	V	M	L	S	G	E	T	A	phosphorylation	target	18	C	Coil	1	23.2
YAL038W	402	I	I	V	L	S	T	S	G	T	phosphorylation	target	19	T	Turn	4	9.2
YAL038W	492	G	A	G	H	S	N	T	L	Q	phosphorylation	target	20	E	Strand	8	11.6
YAL038W	498	T	L	Q	V	S	T	V	-	-	phosphorylation	target	21	E	Strand	8	24.2
YAL038W	53	R	M	N	F	S	H	G	S	Y	phosphorylation	target	22	T	Turn	4	29.8
YAL038W	56	F	S	H	G	S	Y	E	Y	H	phosphorylation	target	23	C	Coil	1	53.8
YAL038W	62	E	Y	H	K	S	V	I	D	N	phosphorylation	target	24	H	AlphaHelix	17	38.2
YAL038W	70	N	A	R	K	S	E	E	L	Y	phosphorylation	target	25	H	AlphaHelix	17	0
YAL038W	134	Y	K	N	I	T	K	V	I	S	phosphorylation	target	26	G	310Helix	3	11.9
YAL038W	184	N	L	P	G	T	D	V	D	L	phosphorylation	target	27	T	Turn	4	9.7
YAL038W	21	D	L	R	R	T	S	I	I	G	phosphorylation	target	28	C	Coil	12	0.7
YAL038W	217	S	F	I	R	T	A	N	D	V	phosphorylation	target	29	C	Coil	2	40.5
YAL038W	257	I	L	K	V	T	D	G	V	M	phosphorylation	target	30	C	Coil	2	2.5
YAL038W	26	S	I	I	G	T	I	G	P	K	phosphorylation	target	31	E	Strand	5	7.4
YAL038W	298	V	I	C	A	T	Q	M	L	E	phosphorylation	target	32	T	Turn	4	26.1
YAL038W	31	I	G	P	K	T	N	N	P	E	phosphorylation	target	33	T	Turn	5	0
YAL038W	372	M	R	N	C	T	P	K	P	T	phosphorylation	target	34	C	Coil	1	2.9
YAL038W	381	S	T	T	E	T	V	A	A	S	phosphorylation	target	35	H	AlphaHelix	16	49.5
YAL038W	403	I	V	L	S	T	S	G	T	T	phosphorylation	target	36	T	Turn	4	82.4
YAL038W	407	T	S	G	T	T	P	R	L	V	phosphorylation	target	37	H	AlphaHelix	9	5.2
YAL038W	478	K	K	G	D	T	Y	V	S	I	phosphorylation	target	38	E	Strand	7	30.4
YAL038W	494	G	H	S	N	T	L	Q	V	S	phosphorylation	target	39	E	Strand	8	48.1
YAL038W	499	L	Q	V	S	T	V	-	-	-	phosphorylation	target	40	E	Strand	8	89.2
YAL038W	57	S	H	G	S	Y	E	Y	H	K	phosphorylation	target	41	H	AlphaHelix	17	75
YAL051W	949	T	W	S	S	S	L	D	N	L	phosphorylation	target	42	C	Coil	6	59.2
YAL053W	626	D	D	R	V	S	F	I	P	K	phosphorylation	target	43	G	310Helix	3	39
YAL056W	457	N	R	R	A	S	V	H	S	S	phosphorylation	target	44	T	Turn	10	80.2
YAL056W	58	T	N	Y	L	S	I	F	A	L	phosphorylation	target	45	E	Strand	7	4.4
YAL056W	822	D	R	Q	D	S	E	N	E	D	phosphorylation	target	46	C	Coil	15	120.4
YAR033W	182	N	S	P	V	T	A	K	P	E	phosphorylation	target	47	T	Turn	3	142.1
YAR033W	3	-	-	M	Q	T	P	P	E	S	phosphorylation	target	48	C	Coil	7	142.2
YAR042W	408	S	S	K	V	S	N	K	E	N	phosphorylation	target	49	C	Coil	145	89.7
YAR042W	506	K	S	T	V	S	S	T	R	A	phosphorylation	target	50	C	Coil	145	102.4
YAR042W	566	Q	R	S	I	S	I	E	L	A	phosphorylation	target	51	H	AlphaHelix	25	32.6
YAR042W	776	L	K	E	G	S	F	V	G	Y	phosphorylation	target	52	T	Turn	7	0
YAR042W	826	N	E	P	T	S	L	L	Q	R	phosphorylation	target	53	E	Strand	5	0
YAR042W	694	E	S	T	N	T	L	E	E	I	phosphorylation	target	54	H	AlphaHelix	15	66.2
YAR042W	705	F	I	E	A	T	K	E	S	D	phosphorylation	target	55	C	Coil	49	67.9
YAR042W	825	F	N	E	P	T	S	L	L	Q	phosphorylation	target	56	E	Strand	5	1.8
YBL005W	105	Q	T	P	V	S	P	S	A	T	phosphorylation	target	61	C	Coil	9	83.3
YBL005W	545	L	S	P	S	S	P	K	L	K	phosphorylation	target	62	T	Turn	4	21.1
YBL030C	2	-	-	-	M	S	S	N	A	Q	phosphorylation	target	63	C	Coil	22	124.7
YBL030C	3	-	-	M	S	S	N	A	Q	V	phosphorylation	target	64	C	Coil	22	114
YBL030C	42	K	T	A	A	S	P	I	E	R	phosphorylation	target	65	H	AlphaHelix	38	3
YBL030C	39	A	V	A	K	T	A	A	S	P	phosphorylation	target	66	H	AlphaHelix	38	53.7
YBL039C	330	L	E	H	S	S	M	K	C	R	phosphorylation	target	67	H	AlphaHelix	14	0.2
YBL039C	36	L	K	V	T	S	I	K	I	D	phosphorylation	target	68	E	Strand	7	0.5
YBL039C	424	G	R	K	D	S	H	S	A	E	phosphorylation	target	69	T	Turn	4	0
YBL039C	426	K	D	S	H	S	A	E	F	Y	phosphorylation	target	70	E	Strand	2	0
YBL054W	329	T	E	P	I	S	R	R	A	S	phosphorylation	target	71	C	Coil	229	105
YBL054W	333	S	R	R	A	S	L	V	V	S	phosphorylation	target	72	C	Coil	229	98.3
YBL056W	332	F	H	D	F	S	D	D	D	N	phosphorylation	target	73	T	Turn	17	46.6
YBL056W	375	S	A	T	P	S	K	L	S	G	phosphorylation	target	74	C	Coil	31	121.5
YBL056W	6	G	Q	I	L	S	N	P	I	I	phosphorylation	target	75	E	Strand	15	106.1
YBL061C	107	H	L	N	N	S	N	N	T	S	phosphorylation	target	76	C	Coil	114	108.9
YBL061C	134	Q	T	N	S	S	T	S	L	T	phosphorylation	target	77	C	Coil	114	114.4
YBL061C	136	N	S	S	T	S	L	T	K	E	phosphorylation	target	78	C	Coil	114	110.7
YBL061C	148	K	R	T	R	S	V	D	L	S	phosphorylation	target	79	C	Coil	5	27.3
YBL061C	550	G	G	L	A	S	I	G	K	K	phosphorylation	target	80	T	Turn	5	91.5
YBL061C	135	T	N	S	S	T	S	L	T	K	phosphorylation	target	81	C	Coil	114	126.2
YBL067C	198	F	T	E	A	S	F	E	K	S	phosphorylation	target	82	G	310Helix	3	55.5
YBL067C	340	E	S	N	S	S	L	S	T	P	phosphorylation	target	83	C	Coil	36	108.8
YBL067C	354	T	R	R	S	S	S	S	S	Q	phosphorylation	target	84	C	Coil	36	100.7
YBL067C	45	E	L	C	Y	S	E	S	S	D	phosphorylation	target	85	C	Coil	93	95.6
YBL067C	300	F	E	N	V	T	D	R	P	P	phosphorylation	target	86	T	Turn	5	12.1
YBL072C	149	A	R	A	A	S	A	K	I	E	phosphorylation	target	87	G	310Helix	3	67.6
YBL072C	154	A	K	I	E	S	S	V	E	S	phosphorylation	target	88	H	AlphaHelix	9	90.3
YBL072C	155	K	I	E	S	S	V	E	S	Q	phosphorylation	target	89	H	AlphaHelix	9	25.3
YBL072C	158	S	S	V	E	S	Q	F	S	A	phosphorylation	target	90	H	AlphaHelix	9	71.3
YBL072C	161	E	S	Q	F	S	A	G	R	L	phosphorylation	target	91	H	AlphaHelix	9	57.1
YBL072C	4	-	M	G	I	S	R	D	S	R	phosphorylation	target	92	B	Bridge	1	32.1
YBL072C	45	K	R	I	H	S	V	R	T	R	phosphorylation	target	93	E	Strand	6	80.4
YBL072C	69	F	S	W	A	S	E	G	I	S	phosphorylation	target	94	T	Turn	4	77.9
YBL072C	7	I	S	R	D	S	R	H	K	R	phosphorylation	target	95	T	Turn	5	75.8
YBL072C	73	S	E	G	I	S	K	K	T	R	phosphorylation	target	96	E	Strand	12	59.2
YBL072C	86	V	Y	H	P	S	N	N	E	L	phosphorylation	target	97	T	Turn	4	99.3
YBL072C	107	Q	I	D	A	T	P	F	R	Q	phosphorylation	target	98	H	AlphaHelix	12	44.7
YBL072C	132	K	E	E	E	T	V	A	K	S	phosphorylation	target	99	C	Coil	9	119.3
YBL072C	62	L	R	I	E	T	G	N	F	S	phosphorylation	target	100	E	Strand	6	34.9
YBL072C	95	V	R	T	N	T	L	T	K	A	phosphorylation	target	101	B	Bridge	1	1.4
YBL075C	257	N	N	Q	R	S	L	R	R	L	phosphorylation	target	102	H	AlphaHelix	20	5
YBL075C	416	I	P	R	N	S	T	I	P	T	phosphorylation	target	103	E	Strand	3	25.5
YBL075C	417	P	R	N	S	T	I	P	T	K	phosphorylation	target	104	E	Strand	3	60.6
YBL079W	514	Q	K	K	S	S	V	L	L	E	phosphorylation	target	105	T	Turn	4	47.5
YBL079W	1185	F	I	L	P	Y	L	M	E	K	phosphorylation	target	106	H	AlphaHelix	11	0
YBL085W	347	S	D	R	K	S	S	S	V	T	phosphorylation	target	107	C	Coil	34	53.4
YBL085W	348	D	R	K	S	S	S	V	T	T	phosphorylation	target	108	C	Coil	34	81.6
YBL085W	359	Q	R	P	S	S	V	V	V	N	phosphorylation	target	109	C	Coil	38	91.1
YBL085W	525	K	R	T	E	S	G	S	S	F	phosphorylation	target	110	C	Coil	125	46.3
YBL085W	527	T	E	S	G	S	S	F	V	D	phosphorylation	target	111	C	Coil	125	16.7
YBL085W	537	F	N	R	I	S	M	L	S	P	phosphorylation	target	112	H	AlphaHelix	9	76.5
YBL085W	540	I	S	M	L	S	P	V	K	S	phosphorylation	target	113	C	Coil	33	112
YBL085W	545	P	V	K	S	S	F	D	E	E	phosphorylation	target	114	C	Coil	33	100.7
YBL085W	589	H	R	R	N	S	S	I	L	S	phosphorylation	target	115	C	Coil	182	115.1
YBL085W	601	S	K	S	Q	S	N	P	T	S	phosphorylation	target	116	C	Coil	182	117.5
YBL085W	624	S	H	S	R	S	Q	S	N	S	phosphorylation	target	117	C	Coil	182	87.5
YBL085W	644	S	R	K	H	S	L	V	T	S	phosphorylation	target	118	C	Coil	182	100.3
YBL085W	674	T	P	T	S	S	N	N	K	E	phosphorylation	target	119	C	Coil	182	104.2
YBL085W	681	K	E	A	V	S	Q	P	S	E	phosphorylation	target	120	C	Coil	182	111.2
YBL085W	767	E	G	I	R	S	I	T	A	K	phosphorylation	target	121	C	Coil	6	108.6
YBL101C	108	A	R	R	H	S	T	T	A	I	phosphorylation	target	122	C	Coil	178	102.7
YBL101C	13	V	A	K	N	S	S	H	S	L	phosphorylation	target	123	C	Coil	178	106.4
YBL101C	179	S	S	D	L	S	S	T	S	L	phosphorylation	target	124	H	AlphaHelix	26	77
YBL101C	306	D	H	P	G	S	G	S	E	L	phosphorylation	target	125	C	Coil	56	127.5
YBL101C	308	P	G	S	G	S	E	L	N	T	phosphorylation	target	126	C	Coil	56	117.6
YBL101C	498	Q	P	I	V	S	P	D	S	S	phosphorylation	target	127	C	Coil	50	99.4
YBL101C	502	S	P	D	S	S	S	S	L	S	phosphorylation	target	128	C	Coil	50	114
YBL101C	503	P	D	S	S	S	S	L	S	S	phosphorylation	target	129	C	Coil	50	124.1
YBL101C	550	K	N	E	E	S	G	E	E	D	phosphorylation	target	130	T	Turn	4	61.9
YBL101C	786	G	H	K	G	S	K	S	H	E	phosphorylation	target	131	C	Coil	34	116.9
YBL101C	1041	N	S	S	P	T	N	G	L	S	phosphorylation	target	132	C	Coil	77	145.8
YBL101C	184	S	T	S	L	T	R	L	A	N	phosphorylation	target	133	H	AlphaHelix	26	80.3
YBL101C	529	R	I	S	N	T	L	F	S	K	phosphorylation	target	134	C	Coil	50	106.8
YBL106C	114	L	S	V	H	S	K	Q	I	L	phosphorylation	target	135	T	Turn	4	30
YBL106C	757	S	P	G	K	S	K	D	T	H	phosphorylation	target	136	C	Coil	1	100.3
YBR001C	67	N	A	E	V	Y	Y	G	P	I	phosphorylation	target	137	H	AlphaHelix	5	14.2
YBR005W	88	S	Y	R	Q	S	Q	Q	Q	Y	phosphorylation	target	138	H	AlphaHelix	9	45.4
YBR020W	136	H	V	A	H	S	F	L	K	K	phosphorylation	target	139	H	AlphaHelix	19	23.6
YBR020W	349	L	V	E	E	S	L	A	N	K	phosphorylation	target	140	H	AlphaHelix	20	18.9
YBR020W	90	E	K	N	P	S	I	T	L	I	phosphorylation	target	141	E	Strand	6	4.6
YBR020W	241	Q	L	K	A	T	P	F	K	F	phosphorylation	target	142	E	Strand	6	46.9
YBR020W	92	N	P	S	I	T	L	I	N	A	phosphorylation	target	143	E	Strand	6	13.8
YBR020W	40	F	I	S	A	Y	D	A	K	P	phosphorylation	target	144	H	AlphaHelix	18	28.8
YBR031W	270	T	V	A	S	S	K	V	G	Y	phosphorylation	target	145	T	Turn	6	86.9
YBR031W	278	Y	T	L	P	S	H	I	I	S	phosphorylation	target	146	C	Coil	4	102
YBR031W	284	I	I	S	T	S	D	V	T	R	phosphorylation	target	147	T	Turn	6	111
YBR031W	292	R	I	I	N	S	S	E	I	Q	phosphorylation	target	148	C	Coil	1	29.8
YBR031W	293	I	I	N	S	S	E	I	Q	S	phosphorylation	target	149	H	AlphaHelix	5	85.6
YBR031W	297	S	E	I	Q	S	A	I	R	P	phosphorylation	target	150	H	AlphaHelix	5	102
YBR031W	64	T	S	A	E	S	W	G	T	G	phosphorylation	target	151	E	Strand	3	55.4
YBR031W	287	T	S	D	V	T	R	I	I	N	phosphorylation	target	152	H	AlphaHelix	6	92.4
YBR031W	306	A	G	Q	A	T	Q	K	R	T	phosphorylation	target	153	T	Turn	3	97.2
YBR031W	60	A	G	H	Q	T	S	A	E	S	phosphorylation	target	154	C	Coil	2	49.3
YBR033W	105	G	S	V	V	S	I	E	K	F	phosphorylation	target	155	C	Coil	157	85.4
YBR033W	124	P	R	T	H	S	Y	P	M	N	phosphorylation	target	156	C	Coil	157	79.8
YBR042C	192	L	A	G	K	S	P	E	R	I	phosphorylation	target	157	C	Coil	3	99.7
YBR049C	14	A	N	Q	E	S	V	E	E	A	phosphorylation	target	158	C	Coil	14	61.2
YBR049C	311	T	D	D	L	S	N	S	T	K	phosphorylation	target	159	C	Coil	17	79.9
YBR049C	459	Y	R	S	S	S	S	I	Y	K	phosphorylation	target	160	H	AlphaHelix	11	71.4
YBR049C	460	R	S	S	S	S	I	Y	K	H	phosphorylation	target	161	H	AlphaHelix	11	23.3
YBR049C	240	D	D	N	D	T	N	N	D	V	phosphorylation	target	162	T	Turn	2	90.4
YBR066C	94	I	S	R	L	T	A	S	G	K	phosphorylation	target	163	C	Coil	44	131.2
YBR068C	10	D	F	G	S	S	G	K	K	E	phosphorylation	target	164	C	Coil	45	119.5
YBR068C	16	K	K	E	T	S	P	D	S	I	phosphorylation	target	165	C	Coil	45	116.2
YBR068C	4	-	-	-	S	S	E	D	F	G	phosphorylation	target	166	C	Coil	45	102.3
YBR068C	47	Q	K	S	G	S	D	K	L	I	phosphorylation	target	167	H	AlphaHelix	13	69.8
YBR068C	111	T	G	I	G	T	G	L	L	V	phosphorylation	target	168	H	AlphaHelix	14	0
YBR085W	66	C	F	K	R	T	A	K	Q	E	phosphorylation	target	169	H	AlphaHelix	12	0
YBR121C	179	I	D	G	Y	S	G	P	E	L	phosphorylation	target	194	C	Coil	6	155.5
YBR121C	264	R	N	E	I	S	P	R	A	G	phosphorylation	target	195	H	AlphaHelix	16	12.6
YBR121C	453	L	L	N	M	S	Q	D	D	L	phosphorylation	target	196	T	Turn	1	61.6
YBR121C	585	D	S	G	V	S	I	G	K	R	phosphorylation	target	197	H	AlphaHelix	16	5.6
YBR145W	252	N	V	S	V	S	E	A	A	I	phosphorylation	target	201	C	Coil	4	51.9
YBR145W	305	N	R	A	D	T	R	E	A	L	phosphorylation	target	202	H	AlphaHelix	13	4.6
YBR150C	214	G	K	S	A	S	D	K	E	D	phosphorylation	target	203	C	Coil	69	97.4
YBR169C	440	T	G	D	F	S	M	K	A	V	phosphorylation	target	204	E	Strand	7	39.8
YBR169C	386	I	H	S	P	T	L	R	V	R	phosphorylation	target	205	T	Turn	4	73.6
YBR169C	432	T	K	L	I	T	L	H	R	T	phosphorylation	target	206	E	Strand	9	68
YBR169C	436	T	L	H	R	T	G	D	F	S	phosphorylation	target	207	C	Coil	3	67.2
YBR172C	157	G	V	N	L	S	T	H	S	L	phosphorylation	target	208	C	Coil	206	98.7
YBR172C	545	M	K	E	S	S	P	L	K	E	phosphorylation	target	209	C	Coil	35	113
YBR172C	646	K	W	C	K	S	Q	M	K	L	phosphorylation	target	210	H	AlphaHelix	12	72.3
YBR172C	84	S	R	T	S	S	L	I	D	S	phosphorylation	target	211	C	Coil	206	90.1
YBR172C	96	Q	R	A	A	S	P	F	S	S	phosphorylation	target	212	C	Coil	206	119.9
YBR172C	361	Y	K	S	T	T	M	L	E	K	phosphorylation	target	213	H	AlphaHelix	76	76.5
YBR172C	694	R	R	F	A	T	E	F	I	K	phosphorylation	target	214	H	AlphaHelix	17	61.1
YBR177C	376	K	A	A	S	S	I	N	R	V	phosphorylation	target	215	G	310Helix	3	0
YBR197C	25	R	R	K	S	S	S	Q	E	G	phosphorylation	target	216	C	Coil	91	125.2
YBR214W	214	N	E	S	L	S	T	V	M	G	phosphorylation	target	217	H	AlphaHelix	10	27.7
YBR214W	312	E	R	I	S	S	I	A	V	I	phosphorylation	target	218	E	Strand	5	9.1
YBR214W	406	S	T	S	A	S	S	T	N	L	phosphorylation	target	219	C	Coil	75	111.1
YBR214W	437	P	M	S	K	S	S	S	S	T	phosphorylation	target	220	C	Coil	75	113.2
YBR214W	438	M	S	K	S	S	S	S	T	S	phosphorylation	target	221	C	Coil	75	114.5
YBR214W	470	I	P	P	P	S	P	A	S	S	phosphorylation	target	222	C	Coil	75	109.1
YBR214W	33	E	M	L	S	T	P	P	L	L	phosphorylation	target	223	C	Coil	61	63.2
YBR218C	1133	I	A	V	L	S	A	M	K	M	phosphorylation	target	224	E	Strand	8	35.7
YBR218C	901	K	V	T	P	T	S	K	V	V	phosphorylation	target	225	H	AlphaHelix	16	0
YBR238C	137	I	S	P	D	S	P	W	F	H	phosphorylation	target	226	T	Turn	4	17.3
YBR273C	120	G	E	S	S	S	R	E	T	N	phosphorylation	target	227	C	Coil	15	102.5
YBR273C	372	P	V	Q	S	S	A	H	A	S	phosphorylation	target	228	C	Coil	92	113.3
YBR273C	382	M	L	T	P	S	G	T	R	Y	phosphorylation	target	229	C	Coil	92	126.2
YBR273C	349	V	R	S	S	T	P	L	S	G	phosphorylation	target	230	C	Coil	92	131
YBR273C	384	T	P	S	G	T	R	Y	P	S	phosphorylation	target	231	C	Coil	92	132.7
YCL024W	31	L	G	F	G	S	T	G	K	V	phosphorylation	target	232	T	Turn	2	73.6
YCL024W	499	S	K	S	L	S	N	F	T	N	phosphorylation	target	233	T	Turn	11	73.6
YCL024W	718	F	T	R	K	S	K	H	F	T	phosphorylation	target	234	C	Coil	20	106.5
YCL024W	729	N	N	R	R	S	V	L	S	L	phosphorylation	target	235	C	Coil	20	10.7
YCL024W	732	R	S	V	L	S	L	Y	A	K	phosphorylation	target	236	H	AlphaHelix	5	14.1
YCL024W	765	N	E	S	R	S	E	D	P	E	phosphorylation	target	237	C	Coil	87	90
YCL024W	773	E	I	A	E	S	I	T	D	S	phosphorylation	target	238	C	Coil	87	101.9
YCL024W	777	S	I	T	D	S	R	N	I	Q	phosphorylation	target	239	C	Coil	87	91.8
YCL024W	825	Q	S	P	I	S	K	S	A	E	phosphorylation	target	240	C	Coil	87	98.3
YCL024W	848	G	K	N	A	S	G	L	G	L	phosphorylation	target	241	C	Coil	87	122.1
YCL024W	867	P	S	L	T	S	N	N	S	S	phosphorylation	target	242	C	Coil	87	89
YCL024W	870	T	S	N	N	S	S	V	G	E	phosphorylation	target	243	C	Coil	87	91.9
YCL024W	871	S	N	N	S	S	V	G	E	N	phosphorylation	target	244	C	Coil	87	110.4
YCL024W	894	A	A	S	L	S	D	D	D	L	phosphorylation	target	245	C	Coil	87	78.5
YCL024W	715	V	P	H	F	T	R	K	S	K	phosphorylation	target	246	C	Coil	20	127.6
YCL035C	6	V	S	Q	E	T	I	K	H	V	phosphorylation	target	247	H	AlphaHelix	13	28.8
YCL035C	26	A	S	K	T	Y	C	P	Y	C	phosphorylation	target	248	T	Turn	4	156.9
YCL036W	185	V	P	P	R	S	K	R	S	Q	phosphorylation	target	249	T	Turn	7	69.3
YCL037C	118	T	A	A	S	S	T	S	S	S	phosphorylation	target	250	C	Coil	146	115
YCL037C	155	G	E	E	D	S	K	D	A	T	phosphorylation	target	251	C	Coil	146	69
YCL037C	2	-	-	-	M	S	A	E	T	A	phosphorylation	target	252	C	Coil	39	114.4
YCL037C	297	F	A	P	L	S	L	I	S	K	phosphorylation	target	253	H	AlphaHelix	5	13.6
YCL037C	90	S	I	T	V	S	G	T	K	R	phosphorylation	target	254	T	Turn	3	115.1
YCL037C	159	S	K	D	A	T	S	Q	E	N	phosphorylation	target	255	C	Coil	146	142.1
YCL037C	38	A	P	L	P	T	S	S	P	W	phosphorylation	target	256	C	Coil	39	152
YCL040W	171	V	D	Q	T	S	L	N	S	G	phosphorylation	target	257	E	Strand	5	34.4
YCL040W	174	T	S	L	N	S	G	T	L	I	phosphorylation	target	258	E	Strand	4	33.1
YCL040W	327	E	K	R	V	S	G	M	F	L	phosphorylation	target	259	C	Coil	2	0.8
YCL040W	489	A	K	D	G	S	G	V	G	A	phosphorylation	target	260	H	AlphaHelix	12	2
YCL040W	229	S	H	C	Y	T	S	D	N	T	phosphorylation	target	261	H	AlphaHelix	12	56.4
YCL040W	252	C	I	F	G	T	G	T	N	G	phosphorylation	target	262	T	Turn	3	42.8
YCL040W	400	R	L	P	T	T	P	T	E	R	phosphorylation	target	263	C	Coil	5	65.7
YCL040W	70	P	A	F	V	T	G	S	P	N	phosphorylation	target	264	C	Coil	12	36.1
YCL050C	50	S	H	M	P	S	L	I	E	K	phosphorylation	target	265	G	310Helix	5	42.2
YCL050C	117	T	D	A	L	T	P	T	D	L	phosphorylation	target	266	C	Coil	3	53.9
YCL050C	185	H	F	L	P	T	F	N	T	E	phosphorylation	target	267	B	Bridge	1	70.8
YCL051W	125	P	S	F	S	S	P	V	K	G	phosphorylation	target	268	T	Turn	10	36.1
YCL051W	398	N	T	I	N	S	I	F	N	Y	phosphorylation	target	269	T	Turn	10	91.3
YCL051W	519	A	S	N	E	T	G	D	L	V	phosphorylation	target	270	C	Coil	60	153.1
YCR005C	20	L	Q	S	N	S	S	Q	E	K	phosphorylation	target	271	C	Coil	25	94
YCR010C	47	G	K	I	Y	T	G	G	D	N	phosphorylation	target	272	E	Strand	3	63.7
YCR034W	336	V	P	T	P	S	P	S	P	K	phosphorylation	target	273	C	Coil	15	94.1
YCR034W	338	T	P	S	P	S	P	K	P	Q	phosphorylation	target	274	C	Coil	15	96.8
YCR037C	144	S	R	S	S	S	V	S	S	E	phosphorylation	target	275	C	Coil	11	118.8
YCR037C	146	S	S	S	V	S	S	E	G	K	phosphorylation	target	276	C	Coil	11	112.4
YCR037C	147	S	S	V	S	S	E	G	K	T	phosphorylation	target	277	C	Coil	11	114.5
YCR048W	51	R	S	S	T	T	S	L	V	E	phosphorylation	target	278	C	Coil	42	125.2
YCR091W	191	H	T	P	S	S	P	S	Y	I	phosphorylation	target	279	C	Coil	94	111.3
YCR091W	228	S	E	N	G	S	A	S	P	L	phosphorylation	target	280	T	Turn	4	102.3
YCR091W	494	T	K	I	C	S	D	G	F	R	phosphorylation	target	281	T	Turn	4	9.6
YDL019C	16	L	N	Q	V	S	K	P	L	L	phosphorylation	target	282	C	Coil	3	60.1
YDL019C	455	S	N	N	L	S	V	V	S	S	phosphorylation	target	283	C	Coil	60	123.6
YDL019C	509	N	T	L	K	S	N	R	S	M	phosphorylation	target	284	C	Coil	86	102.4
YDL019C	7	R	E	D	L	S	I	A	E	D	phosphorylation	target	285	H	AlphaHelix	8	56.6
YDL021W	74	R	L	I	R	T	Q	Q	T	I	phosphorylation	target	286	H	AlphaHelix	14	0
YDL022W	11	R	L	N	L	T	S	G	H	L	phosphorylation	target	287	H	AlphaHelix	14	60.9
YDL036C	69	Q	S	K	K	S	P	D	L	I	phosphorylation	target	288	T	Turn	3	60.6
YDL042C	25	T	V	S	P	T	Q	D	K	D	phosphorylation	target	289	C	Coil	46	124.5
YDL042C	400	C	P	Y	C	Y	K	K	R	R	phosphorylation	target	290	H	AlphaHelix	8	106.2
YDL048C	155	G	R	S	N	S	L	H	A	N	phosphorylation	target	291	T	Turn	5	102
YDL048C	193	T	I	T	P	S	P	P	T	Q	phosphorylation	target	292	C	Coil	112	121.4
YDL048C	214	P	R	S	K	S	V	S	S	L	phosphorylation	target	293	C	Coil	112	104.9
YDL061C	9	N	V	W	F	S	H	P	R	R	phosphorylation	target	294	T	Turn	3	81.1
YDL127W	201	S	R	S	S	S	N	M	S	I	phosphorylation	target	295	C	Coil	15	99.1
YDL127W	222	E	S	R	R	S	N	L	S	N	phosphorylation	target	296	C	Coil	61	95.9
YDL131W	217	R	T	L	K	S	V	V	S	C	phosphorylation	target	297	H	AlphaHelix	13	94.3
YDL131W	282	D	Y	V	R	S	K	Y	K	L	phosphorylation	target	298	H	AlphaHelix	7	95.6
YDL131W	332	L	A	N	P	S	T	Y	E	I	phosphorylation	target	299	G	310Helix	3	84.3
YDL131W	333	A	N	P	S	T	Y	E	I	L	phosphorylation	target	300	G	310Helix	3	71.7
YDL134C	231	H	G	G	L	S	P	M	I	E	phosphorylation	target	301	T	Turn	4	1.2
YDL134C	367	K	T	P	D	Y	F	L	-	-	phosphorylation	target	302	G	310Helix	3	41.9
YDL137W	135	P	E	A	M	S	A	A	E	I	phosphorylation	target	303	C	Coil	2	56.2
YDL138W	4	-	M	N	D	S	Q	N	C	L	phosphorylation	target	304	C	Coil	60	121
YDL138W	84	I	E	T	T	S	I	L	L	S	phosphorylation	target	305	H	AlphaHelix	11	49.9
YDL155W	409	Y	L	H	S	S	Q	I	V	A	phosphorylation	target	306	H	AlphaHelix	19	0
YDL155W	7	H	N	S	Q	S	L	S	S	G	phosphorylation	target	307	C	Coil	48	112
YDL161W	18	K	G	Y	S	S	T	Q	V	L	phosphorylation	target	308	H	AlphaHelix	10	88.5
YDL161W	364	E	L	L	A	T	G	T	G	I	phosphorylation	target	309	H	AlphaHelix	16	108.9
YDL175C	256	K	R	R	A	S	N	F	H	P	phosphorylation	target	310	C	Coil	43	117.1
YDL175C	15	D	T	A	P	T	T	P	P	D	phosphorylation	target	311	C	Coil	19	149.7
YDL194W	746	A	S	N	T	T	D	K	F	S	phosphorylation	target	312	T	Turn	6	112.9
YDL214C	112	S	K	I	D	S	N	I	I	S	phosphorylation	target	313	C	Coil	3	78.9
YDL222C	84	A	K	P	F	S	P	R	D	N	phosphorylation	target	314	C	Coil	3	1
YDL223C	146	K	V	K	T	S	P	P	T	S	phosphorylation	target	315	C	Coil	106	103.6
YDL223C	301	S	N	T	D	S	N	S	D	R	phosphorylation	target	316	C	Coil	84	102.4
YDL223C	31	G	S	Y	D	S	N	S	D	S	phosphorylation	target	317	C	Coil	62	107.4
YDL223C	363	R	R	K	Y	S	G	N	T	A	phosphorylation	target	318	C	Coil	84	98.3
YDL223C	572	W	S	G	L	S	N	D	A	T	phosphorylation	target	319	C	Coil	85	93.7
YDL223C	983	S	S	K	G	S	D	Y	D	Y	phosphorylation	target	320	C	Coil	76	118.5
YDL223C	993	N	S	T	H	S	A	E	H	T	phosphorylation	target	321	C	Coil	76	112.2
YDL223C	222	S	P	T	N	T	H	E	H	S	phosphorylation	target	322	E	Strand	10	0
YDL223C	29	K	P	G	S	Y	D	S	N	S	phosphorylation	target	323	C	Coil	62	232.7
YDL224C	2	-	-	-	M	S	L	V	H	N	phosphorylation	target	324	C	Coil	40	105.6
YDL224C	236	K	T	S	S	S	P	L	G	P	phosphorylation	target	325	C	Coil	36	106.1
YDL224C	24	A	F	S	S	S	S	E	T	V	phosphorylation	target	326	C	Coil	40	113.3
YDL224C	25	F	S	S	S	S	E	T	V	P	phosphorylation	target	327	C	Coil	40	109
YDL224C	274	Q	R	K	E	S	V	P	F	L	phosphorylation	target	328	C	Coil	43	110.8
YDL224C	288	Q	H	D	L	S	N	V	T	T	phosphorylation	target	329	C	Coil	43	93
YDL226C	175	P	A	N	S	S	N	G	A	N	phosphorylation	target	330	T	Turn	3	99.1
YDL226C	260	A	V	T	K	S	F	E	D	V	phosphorylation	target	331	C	Coil	29	105.5
YDL226C	65	S	F	V	R	S	I	T	M	D	phosphorylation	target	332	E	Strand	2	0.8
YDL226C	146	A	T	S	Q	T	A	A	S	A	phosphorylation	target	333	C	Coil	20	130.6
YDL226C	161	S	R	E	G	T	P	L	E	N	phosphorylation	target	334	C	Coil	20	140.6
YDL226C	232	G	S	S	N	T	L	S	L	E	phosphorylation	target	335	T	Turn	5	88
YDL226C	67	V	R	S	I	T	M	D	Q	F	phosphorylation	target	336	T	Turn	4	43.6
YDL229W	167	A	G	A	I	S	G	L	N	V	phosphorylation	target	337	H	AlphaHelix	14	8.1
YDL229W	192	G	A	G	K	S	E	K	E	R	phosphorylation	target	338	C	Coil	4	28.5
YDL229W	26	A	T	Y	E	S	S	V	E	I	phosphorylation	target	339	T	Turn	3	109.1
YDL229W	27	T	Y	E	S	S	V	E	I	I	phosphorylation	target	340	T	Turn	3	71.3
YDL229W	289	V	E	V	D	S	L	F	D	G	phosphorylation	target	341	E	Strand	10	63.5
YDL229W	332	K	I	S	K	S	Q	I	D	E	phosphorylation	target	342	G	310Helix	3	103.7
YDL229W	354	Q	K	L	L	S	D	F	F	D	phosphorylation	target	343	H	AlphaHelix	11	25.9
YDL229W	42	R	V	T	P	S	F	V	A	F	phosphorylation	target	344	C	Coil	1	12.3
YDL229W	502	S	T	G	K	S	S	N	I	T	phosphorylation	target	345	E	Strand	3	73.7
YDL229W	503	T	G	K	S	S	N	I	T	I	phosphorylation	target	346	E	Strand	3	39.2
YDL229W	508	N	I	T	I	S	N	A	V	G	phosphorylation	target	347	B	Bridge	1	63.1
YDL229W	548	Q	R	L	E	S	Y	V	A	S	phosphorylation	target	348	H	AlphaHelix	43	81.4
YDL229W	572	R	G	S	K	S	K	I	E	A	phosphorylation	target	349	H	AlphaHelix	17	71
YDL229W	591	I	E	D	P	S	A	D	E	L	phosphorylation	target	350	C	Coil	1	52.6
YDL229W	84	F	D	D	E	S	V	Q	K	D	phosphorylation	target	351	H	AlphaHelix	8	27.6
YDL229W	252	F	K	K	K	T	G	L	D	I	phosphorylation	target	352	H	AlphaHelix	20	42.6
YDL229W	426	T	T	V	P	T	I	K	R	R	phosphorylation	target	353	E	Strand	8	24.8
YDL229W	506	S	S	N	I	T	I	S	N	A	phosphorylation	target	354	C	Coil	2	129
YDL229W	607	K	R	V	V	T	K	A	M	S	phosphorylation	target	355	H	AlphaHelix	20	84.6
YDL229W	549	R	L	E	S	Y	V	A	S	I	phosphorylation	target	356	H	AlphaHelix	43	45.1
YDR001C	138	G	T	A	N	S	Y	G	Y	K	phosphorylation	target	357	G	310Helix	3	18
YDR001C	186	V	N	R	L	S	R	L	I	N	phosphorylation	target	358	H	AlphaHelix	17	28.5
YDR001C	402	V	W	T	A	S	P	R	L	D	phosphorylation	target	359	T	Turn	4	96
YDR001C	66	F	D	N	V	S	P	F	K	K	phosphorylation	target	360	C	Coil	39	100.2
YDR001C	7	Q	V	N	T	S	Q	G	P	V	phosphorylation	target	361	C	Coil	11	115.1
YDR001C	217	T	K	I	D	T	P	G	A	K	phosphorylation	target	362	T	Turn	12	24.1
YDR001C	260	P	K	K	I	T	A	E	Y	V	phosphorylation	target	363	C	Coil	1	46.9
YDR001C	56	K	I	N	R	T	R	T	M	S	phosphorylation	target	364	C	Coil	39	118.9
YDR001C	263	I	T	A	E	Y	V	K	S	V	phosphorylation	target	365	H	AlphaHelix	7	45.6
YDR001C	36	A	E	V	Y	Y	G	P	P	T	phosphorylation	target	366	H	AlphaHelix	5	3.2
YDR003W	143	E	E	Q	A	S	S	T	D	K	phosphorylation	target	367	C	Coil	20	124.2
YDR003W	80	T	A	W	L	T	P	P	T	Y	phosphorylation	target	368	T	Turn	9	56.2
YDR009W	10	P	I	F	S	S	P	V	R	D	phosphorylation	target	369	T	Turn	7	61
YDR028C	347	E	S	N	S	S	V	S	L	K	phosphorylation	target	370	T	Turn	5	120.6
YDR028C	352	V	S	L	K	S	Q	H	S	D	phosphorylation	target	371	C	Coil	120	91.3
YDR028C	788	Q	P	S	L	S	S	A	T	P	phosphorylation	target	372	C	Coil	146	91.3
YDR028C	579	H	S	P	I	T	D	N	S	S	phosphorylation	target	373	C	Coil	22	96.3
YDR028C	604	L	L	P	D	T	T	L	N	Y	phosphorylation	target	374	E	Strand	8	62.2
YDR043C	108	V	Q	Y	N	S	D	S	S	E	phosphorylation	target	375	C	Coil	61	111.6
YDR066C	24	H	E	Q	L	S	I	V	E	A	phosphorylation	target	376	C	Coil	1	53.2
YDR069C	443	L	P	L	H	S	P	D	P	V	phosphorylation	target	377	C	Coil	167	95.2
YDR069C	498	I	T	S	P	S	R	T	A	T	phosphorylation	target	378	C	Coil	167	99.8
YDR085C	22	L	I	P	R	S	N	S	T	S	phosphorylation	target	379	C	Coil	25	112
YDR085C	24	P	R	S	N	S	T	S	N	L	phosphorylation	target	380	C	Coil	25	79.4
YDR093W	779	L	R	S	M	S	D	N	T	Q	phosphorylation	target	381	C	Coil	2	23.8
YDR093W	770	K	D	R	E	T	M	I	D	E	phosphorylation	target	382	H	AlphaHelix	26	55.2
YDR093W	393	S	I	G	S	Y	R	M	S	A	phosphorylation	target	383	T	Turn	7	152.6
YDR093W	406	P	S	L	D	Y	E	N	L	N	phosphorylation	target	384	T	Turn	13	179.4
YDR096W	403	S	S	L	R	S	T	T	P	N	phosphorylation	target	385	C	Coil	40	99.6
YDR096W	70	I	Q	L	D	S	P	I	Q	Q	phosphorylation	target	386	T	Turn	2	40.1
YDR099W	33	K	A	V	A	S	S	G	Q	E	phosphorylation	target	387	H	AlphaHelix	13	59.8
YDR122W	1000	H	S	G	T	S	L	E	N	I	phosphorylation	target	388	C	Coil	87	99.3
YDR122W	561	T	K	D	T	S	V	P	F	T	phosphorylation	target	389	C	Coil	43	98.8
YDR122W	986	Q	R	K	T	S	I	T	E	T	phosphorylation	target	390	C	Coil	87	93.9
YDR122W	864	E	K	E	L	T	D	E	E	I	phosphorylation	target	391	C	Coil	40	77.9
YDR122W	948	K	R	E	G	T	P	R	S	I	phosphorylation	target	392	C	Coil	87	136.3
YDR144C	278	G	V	I	K	S	T	A	Y	S	phosphorylation	target	393	C	Coil	2	0.4
YDR146C	140	Q	K	T	M	S	D	K	P	H	phosphorylation	target	394	C	Coil	50	94.7
YDR146C	278	Q	R	K	N	S	S	G	T	V	phosphorylation	target	395	C	Coil	260	124.3
YDR146C	297	G	F	N	D	S	L	I	S	P	phosphorylation	target	396	C	Coil	260	96.5
YDR146C	300	D	S	L	I	S	P	K	K	I	phosphorylation	target	397	C	Coil	260	94.9
YDR146C	81	L	G	P	L	S	D	E	K	S	phosphorylation	target	398	C	Coil	24	101.2
YDR146C	531	T	R	K	L	T	T	L	P	R	phosphorylation	target	399	C	Coil	9	46.9
YDR151C	75	T	D	I	L	S	E	Y	S	P	phosphorylation	target	400	C	Coil	88	105.8
YDR213W	110	E	S	D	S	S	V	D	L	P	phosphorylation	target	401	C	Coil	178	101.8
YDR213W	560	S	L	Q	T	S	Q	T	E	N	phosphorylation	target	402	C	Coil	39	100.2
YDR213W	584	E	A	D	R	S	S	V	S	A	phosphorylation	target	403	C	Coil	39	109.3
YDR213W	587	R	S	S	V	S	A	G	T	S	phosphorylation	target	404	C	Coil	39	96.3
YDR213W	522	I	S	P	S	T	P	S	A	V	phosphorylation	target	405	C	Coil	61	133.3
YDR223W	17	R	K	P	H	S	P	N	K	K	phosphorylation	target	406	C	Coil	53	99.1
YDR233C	206	D	K	V	E	S	K	L	G	P	phosphorylation	target	407	H	AlphaHelix	74	85.4
YDR233C	212	L	G	P	I	S	N	L	V	K	phosphorylation	target	408	H	AlphaHelix	74	53.8
YDR233C	217	N	L	V	K	S	K	T	A	P	phosphorylation	target	409	H	AlphaHelix	74	87
YDR233C	224	A	P	V	S	S	T	A	G	P	phosphorylation	target	410	C	Coil	13	99.5
YDR233C	232	P	Q	T	A	S	T	S	K	L	phosphorylation	target	411	C	Coil	13	119.9
YDR233C	234	T	A	S	T	S	K	L	A	A	phosphorylation	target	412	T	Turn	7	125.4
YDR233C	219	V	K	S	K	T	A	P	V	S	phosphorylation	target	413	H	AlphaHelix	74	107
YDR247W	368	N	E	N	L	S	P	K	S	Y	phosphorylation	target	414	T	Turn	11	71.5
YDR247W	406	D	D	N	G	S	R	S	G	S	phosphorylation	target	415	C	Coil	34	117
YDR247W	410	S	R	S	G	S	F	G	T	L	phosphorylation	target	416	C	Coil	34	122.9
YDR247W	86	V	R	V	P	S	I	D	L	E	phosphorylation	target	417	E	Strand	2	60.9
YDR247W	460	S	S	S	L	T	N	-	-	-	phosphorylation	target	418	C	Coil	3	110.2
YDR251W	368	D	L	Q	N	S	I	A	L	K	phosphorylation	target	419	H	AlphaHelix	67	47.5
YDR251W	384	Q	N	S	E	S	T	L	K	N	phosphorylation	target	420	H	AlphaHelix	67	54.6
YDR251W	576	S	A	A	S	S	S	P	V	I	phosphorylation	target	421	C	Coil	58	117
YDR251W	581	S	P	V	I	S	A	N	N	F	phosphorylation	target	422	T	Turn	3	98.2
YDR251W	590	V	D	P	V	S	S	G	T	P	phosphorylation	target	423	C	Coil	36	121
YDR251W	591	D	P	V	S	S	G	T	P	Y	phosphorylation	target	424	C	Coil	36	115.7
YDR251W	625	K	N	R	S	S	V	M	P	N	phosphorylation	target	425	C	Coil	5	103.1
YDR251W	668	S	T	F	R	S	Q	Q	G	P	phosphorylation	target	426	C	Coil	169	99.8
YDR251W	712	N	S	I	S	S	P	N	L	S	phosphorylation	target	427	C	Coil	169	118.7
YDR251W	741	N	Q	L	N	S	D	S	P	P	phosphorylation	target	428	C	Coil	169	85.8
YDR251W	794	E	D	T	V	S	A	A	A	T	phosphorylation	target	429	C	Coil	169	115.4
YDR251W	476	F	F	N	S	T	S	D	T	T	phosphorylation	target	430	C	Coil	59	137.3
YDR264C	13	P	R	A	S	T	L	T	N	E	phosphorylation	target	431	C	Coil	32	123.4
YDR275W	177	R	R	L	N	S	T	S	T	V	phosphorylation	target	432	C	Coil	43	132
YDR300C	18	I	K	L	G	S	S	S	L	V	phosphorylation	target	433	G	310Helix	3	41.3
YDR300C	19	K	L	G	S	S	S	L	V	D	phosphorylation	target	434	G	310Helix	3	46
YDR304C	33	D	P	E	I	T	H	K	V	Y	phosphorylation	target	435	C	Coil	7	3.9
YDR309C	219	A	R	S	I	S	V	T	S	S	phosphorylation	target	436	C	Coil	16	102.1
YDR309C	235	G	N	N	H	S	I	N	G	R	phosphorylation	target	437	T	Turn	5	98.4
YDR309C	276	R	Y	T	N	S	T	D	S	S	phosphorylation	target	438	C	Coil	40	107.7
YDR312W	256	G	A	Y	T	S	E	S	E	I	phosphorylation	target	439	T	Turn	7	97.9
YDR312W	258	Y	T	S	E	S	E	I	E	D	phosphorylation	target	440	C	Coil	5	62.1
YDR312W	279	K	A	K	H	S	Q	T	S	L	phosphorylation	target	441	T	Turn	6	83.4
YDR312W	284	Q	T	S	L	S	Q	K	T	P	phosphorylation	target	442	C	Coil	38	100.1
YDR312W	255	L	G	A	Y	T	S	E	S	E	phosphorylation	target	443	T	Turn	7	120.2
YDR312W	329	A	I	K	L	T	E	L	G	P	phosphorylation	target	444	E	Strand	22	16.2
YDR312W	254	D	L	G	A	Y	T	S	E	S	phosphorylation	target	445	T	Turn	7	143.6
YDR326C	188	F	N	S	S	S	S	E	N	E	phosphorylation	target	446	C	Coil	233	99.8
YDR326C	397	V	N	A	N	S	N	S	E	T	phosphorylation	target	447	C	Coil	299	95.5
YDR326C	505	R	F	E	N	S	Q	S	N	L	phosphorylation	target	448	C	Coil	299	82.8
YDR326C	570	L	N	R	R	S	F	S	P	S	phosphorylation	target	449	C	Coil	299	119
YDR326C	572	R	R	S	F	S	P	S	N	L	phosphorylation	target	450	C	Coil	299	103.6
YDR326C	589	N	L	R	N	S	F	N	K	N	phosphorylation	target	451	C	Coil	299	70.2
YDR326C	596	K	N	R	N	S	S	S	D	F	phosphorylation	target	452	C	Coil	299	116
YDR326C	617	S	T	A	G	S	G	N	I	H	phosphorylation	target	453	C	Coil	299	126.4
YDR326C	1087	D	D	T	S	Y	I	K	K	I	phosphorylation	target	454	H	AlphaHelix	11	56.4
YDR341C	292	Y	D	V	Y	S	G	E	S	Q	phosphorylation	target	455	E	Strand	4	19.4
YDR341C	341	I	V	Q	K	S	D	G	T	T	phosphorylation	target	456	T	Turn	4	91.8
YDR341C	480	E	R	M	L	S	F	E	G	D	phosphorylation	target	457	C	Coil	2	35.5
YDR342C	177	G	R	I	I	S	G	L	G	V	phosphorylation	target	458	H	AlphaHelix	29	0
YDR342C	21	S	A	V	D	S	A	S	H	S	phosphorylation	target	459	C	Coil	24	111.3
YDR345C	14	P	Q	K	S	S	E	N	S	N	phosphorylation	target	460	C	Coil	32	108.8
YDR351W	185	S	R	P	G	S	I	L	Q	K	phosphorylation	target	461	C	Coil	151	121.4
YDR351W	212	T	C	I	P	S	R	Q	N	S	phosphorylation	target	462	C	Coil	151	105.6
YDR351W	216	S	R	Q	N	S	V	S	T	P	phosphorylation	target	463	C	Coil	151	111.7
YDR351W	456	I	Y	L	H	S	S	E	K	I	phosphorylation	target	464	H	AlphaHelix	37	4.4
YDR351W	457	Y	L	H	S	S	E	K	I	S	phosphorylation	target	465	H	AlphaHelix	37	50.2
YDR351W	58	P	L	S	K	S	R	S	G	S	phosphorylation	target	466	C	Coil	121	115.2
YDR351W	176	R	S	N	I	T	P	L	K	K	phosphorylation	target	467	C	Coil	151	130.4
YDR351W	294	T	T	Q	L	T	P	S	Q	R	phosphorylation	target	468	C	Coil	10	64.7
YDR353W	11	T	I	I	G	S	G	P	A	A	phosphorylation	target	469	C	Coil	3	8.6
YDR353W	165	G	G	G	D	S	A	C	E	E	phosphorylation	target	470	H	AlphaHelix	11	45.9
YDR353W	275	T	V	P	G	S	S	L	T	S	phosphorylation	target	471	T	Turn	4	21.7
YDR353W	279	S	S	L	T	S	V	P	G	F	phosphorylation	target	472	T	Turn	5	56
YDR353W	292	D	V	Q	D	S	K	Y	R	Q	phosphorylation	target	473	T	Turn	10	56
YDR353W	300	Q	A	I	T	S	A	G	S	G	phosphorylation	target	474	H	AlphaHelix	21	8
YDR353W	303	T	S	A	G	S	G	C	M	A	phosphorylation	target	475	H	AlphaHelix	21	9.8
YDR353W	88	T	E	T	V	S	K	V	D	L	phosphorylation	target	476	E	Strand	5	36.6
YDR353W	93	K	V	D	L	S	S	K	P	F	phosphorylation	target	477	C	Coil	2	99.7
YDR353W	94	V	D	L	S	S	K	P	F	K	phosphorylation	target	478	T	Turn	3	48.6
YDR353W	271	G	Y	I	K	T	V	P	G	S	phosphorylation	target	479	C	Coil	2	34.7
YDR353W	86	I	I	T	E	T	V	S	K	V	phosphorylation	target	480	C	Coil	3	21.7
YDR358W	372	F	N	K	V	S	L	S	S	P	phosphorylation	target	481	C	Coil	63	120.2
YDR358W	374	K	V	S	L	S	S	P	K	S	phosphorylation	target	482	C	Coil	63	111.6
YDR358W	396	A	H	S	K	S	S	G	I	D	phosphorylation	target	483	C	Coil	63	122.9
YDR358W	406	L	D	F	D	S	Q	P	G	E	phosphorylation	target	484	C	Coil	40	77.6
YDR358W	348	T	T	A	N	T	P	S	V	T	phosphorylation	target	485	C	Coil	63	125.9
YDR358W	92	K	N	C	G	Y	S	I	H	L	phosphorylation	target	486	H	AlphaHelix	8	19
YDR368W	182	E	L	L	E	S	P	N	N	K	phosphorylation	target	487	T	Turn	4	13.1
YDR368W	8	T	L	K	N	S	S	A	T	L	phosphorylation	target	488	C	Coil	3	11.1
YDR379W	228	A	R	T	V	S	I	D	D	I	phosphorylation	target	489	C	Coil	83	28
YDR379W	395	K	T	S	T	S	S	S	T	L	phosphorylation	target	490	C	Coil	345	110.7
YDR379W	425	K	V	A	P	S	P	N	K	K	phosphorylation	target	491	C	Coil	345	123.9
YDR379W	524	K	A	Q	S	S	L	G	S	I	phosphorylation	target	492	C	Coil	345	100
YDR379W	546	R	I	N	G	S	F	T	S	S	phosphorylation	target	493	C	Coil	345	110.6
YDR379W	576	R	P	S	L	S	S	E	S	A	phosphorylation	target	494	C	Coil	345	109.8
YDR379W	702	D	R	K	G	S	I	S	N	A	phosphorylation	target	495	C	Coil	69	117
YDR379W	707	I	S	N	A	S	P	K	P	R	phosphorylation	target	496	C	Coil	69	110.9
YDR379W	772	P	L	S	P	S	P	K	R	L	phosphorylation	target	497	C	Coil	22	111.6
YDR379W	914	K	F	L	D	S	P	Q	K	V	phosphorylation	target	498	T	Turn	7	40.3
YDR389W	16	I	E	N	V	S	P	S	K	G	phosphorylation	target	534	C	Coil	23	108.1
YDR406W	1034	R	K	R	L	T	I	G	V	E	phosphorylation	target	535	H	AlphaHelix	14	2.6
YDR418W	101	N	V	K	H	S	G	N	I	Q	phosphorylation	target	536	C	Coil	4	100
YDR418W	138	G	T	A	Q	S	V	G	C	R	phosphorylation	target	537	H	AlphaHelix	15	110.1
YDR423C	254	K	I	D	T	S	A	C	Q	C	phosphorylation	target	538	C	Coil	67	116.6
YDR436W	117	S	S	R	R	S	S	M	G	N	phosphorylation	target	539	C	Coil	127	125.2
YDR436W	155	S	S	F	N	S	Y	E	N	A	phosphorylation	target	540	C	Coil	121	89.9
YDR436W	334	H	R	D	S	S	S	S	L	S	phosphorylation	target	541	C	Coil	120	122.4
YDR436W	338	S	S	S	L	S	P	R	G	K	phosphorylation	target	542	C	Coil	120	110.8
YDR436W	567	H	G	G	L	S	P	V	L	N	phosphorylation	target	543	T	Turn	4	6.2
YDR436W	74	L	S	R	R	S	S	T	L	G	phosphorylation	target	544	C	Coil	127	94.1
YDR436W	75	S	R	R	S	S	T	L	G	N	phosphorylation	target	545	C	Coil	127	91
YDR436W	37	T	K	S	D	T	T	H	S	L	phosphorylation	target	546	C	Coil	127	143.6
YDR451C	325	E	I	I	K	S	P	K	G	K	phosphorylation	target	547	C	Coil	114	109
YDR463W	142	P	L	S	P	S	G	S	T	P	phosphorylation	target	548	C	Coil	28	118.6
YDR463W	149	T	P	E	H	S	T	K	V	L	phosphorylation	target	549	T	Turn	3	46.7
YDR475C	577	T	S	N	I	S	V	K	E	K	phosphorylation	target	550	C	Coil	1	65.1
YDR475C	623	I	L	E	S	S	L	K	F	S	phosphorylation	target	551	H	AlphaHelix	29	57.8
YDR475C	86	S	R	V	S	S	P	L	D	E	phosphorylation	target	552	T	Turn	4	81.5
YDR475C	176	D	Y	P	T	T	P	T	D	I	phosphorylation	target	553	T	Turn	7	70
YDR475C	573	V	K	S	L	T	S	N	I	S	phosphorylation	target	554	T	Turn	9	110.6
YDR480W	197	E	G	Y	Y	S	P	M	Y	P	phosphorylation	target	555	C	Coil	66	107.6
YDR480W	98	S	L	N	H	S	L	K	R	K	phosphorylation	target	556	T	Turn	5	89.3
YDR480W	83	P	T	I	T	T	S	P	A	E	phosphorylation	target	557	T	Turn	3	132.9
YDR490C	485	L	G	S	K	S	S	T	S	V	phosphorylation	target	558	C	Coil	51	120.9
YDR490C	491	T	S	V	R	S	A	S	N	N	phosphorylation	target	559	C	Coil	51	111.3
YDR490C	530	N	R	S	R	S	S	D	A	F	phosphorylation	target	560	H	AlphaHelix	13	86.3
YDR492W	209	K	F	N	T	S	T	F	R	P	phosphorylation	target	561	G	310Helix	3	50.4
YDR497C	15	K	T	S	Q	S	N	V	G	D	phosphorylation	target	562	C	Coil	54	96.7
YDR497C	12	L	T	S	K	T	S	Q	S	N	phosphorylation	target	563	C	Coil	54	144.4
YDR497C	577	K	Y	E	P	T	Q	E	I	I	phosphorylation	target	564	T	Turn	6	120.3
YDR501W	261	L	T	T	T	S	D	D	F	S	phosphorylation	target	565	C	Coil	155	104.3
YDR501W	384	T	A	I	V	S	P	A	Q	K	phosphorylation	target	566	T	Turn	11	66.1
YDR501W	53	P	D	P	S	S	S	I	G	R	phosphorylation	target	567	T	Turn	6	105.7
YDR501W	54	D	P	S	S	S	I	G	R	Q	phosphorylation	target	568	T	Turn	6	99
YDR501W	80	L	S	S	P	S	K	Q	E	K	phosphorylation	target	569	C	Coil	33	104.7
YDR502C	236	F	I	Q	P	S	G	R	F	V	phosphorylation	target	570	T	Turn	9	76.4
YDR502C	293	W	V	A	K	S	L	V	A	A	phosphorylation	target	571	H	AlphaHelix	19	0.3
YDR505C	237	T	I	R	R	S	S	Y	I	S	phosphorylation	target	572	C	Coil	52	61.8
YDR505C	241	S	S	Y	I	S	D	T	L	I	phosphorylation	target	573	T	Turn	4	72.1
YDR505C	31	F	K	N	N	S	G	K	S	L	phosphorylation	target	574	T	Turn	4	82.9
YDR505C	34	N	S	G	K	S	L	S	D	L	phosphorylation	target	575	B	Bridge	1	35.8
YDR505C	49	N	S	N	N	S	G	S	D	T	phosphorylation	target	576	C	Coil	142	108.4
YDR505C	520	R	R	K	G	S	F	T	T	E	phosphorylation	target	577	C	Coil	37	113.6
YDR505C	8	P	T	V	N	S	T	T	S	I	phosphorylation	target	578	T	Turn	9	132
YDR505C	522	K	G	S	F	T	T	E	L	S	phosphorylation	target	579	C	Coil	37	123.5
YDR505C	239	R	R	S	S	Y	I	S	D	T	phosphorylation	target	580	T	Turn	4	101.2
YDR507C	298	S	I	R	D	S	K	S	I	R	phosphorylation	target	581	H	AlphaHelix	9	41.3
YDR507C	439	T	P	G	S	S	K	R	L	S	phosphorylation	target	582	C	Coil	105	97.8
YDR507C	447	S	K	N	F	S	S	K	K	K	phosphorylation	target	583	C	Coil	105	94
YDR507C	448	K	N	F	S	S	K	K	K	L	phosphorylation	target	584	C	Coil	105	92.6
YDR507C	453	K	K	K	L	S	T	I	V	N	phosphorylation	target	585	C	Coil	105	104.1
YDR507C	459	I	V	N	Q	S	S	P	T	P	phosphorylation	target	586	C	Coil	105	88.9
YDR507C	502	I	K	R	M	S	L	I	P	S	phosphorylation	target	587	C	Coil	11	115.5
YDR507C	61	T	G	N	V	S	G	T	S	I	phosphorylation	target	588	C	Coil	9	115.9
YDR507C	639	I	R	S	I	S	A	P	M	E	phosphorylation	target	589	C	Coil	19	114.8
YDR507C	666	R	R	N	F	S	L	Q	T	R	phosphorylation	target	590	C	Coil	32	101.3
YDR507C	750	E	R	V	V	S	D	S	N	D	phosphorylation	target	591	C	Coil	55	108.6
YDR507C	883	D	V	G	D	S	T	I	K	D	phosphorylation	target	592	C	Coil	205	83.8
YDR507C	189	K	L	L	E	T	S	C	G	S	phosphorylation	target	593	C	Coil	5	82.3
YDR507C	669	F	S	L	Q	T	R	P	V	S	phosphorylation	target	594	C	Coil	32	123.4
YDR508C	15	-	-	-	G	S	S	N	M	N	phosphorylation	target	595	C	Coil	38	122.4
YDR508C	16	-	-	G	S	S	N	M	N	M	phosphorylation	target	596	C	Coil	38	112.4
YDR508C	104	S	N	G	T	T	P	I	S	T	phosphorylation	target	597	C	Coil	16	129
YDR513W	70	A	T	L	S	T	L	F	Q	E	phosphorylation	target	598	H	AlphaHelix	12	6.8
YDR516C	381	E	I	D	D	S	T	N	L	R	phosphorylation	target	599	C	Coil	3	30.4
YDR516C	124	D	K	D	V	T	S	E	E	L	phosphorylation	target	600	C	Coil	1	51.5
YDR516C	190	K	I	E	D	T	V	G	K	D	phosphorylation	target	601	G	310Helix	3	0
YDR516C	387	N	L	R	E	T	E	L	S	F	phosphorylation	target	602	H	AlphaHelix	11	0
YDR528W	129	R	K	T	K	S	V	P	V	K	phosphorylation	target	603	C	Coil	16	96.4
YDR528W	196	R	S	H	N	S	L	K	I	Q	phosphorylation	target	604	H	AlphaHelix	23	67.9
YDR528W	235	S	S	V	T	S	L	F	S	S	phosphorylation	target	605	C	Coil	121	117.7
YDR528W	300	P	Q	S	S	S	I	K	K	Y	phosphorylation	target	606	C	Coil	121	106.8
YDR528W	17	K	D	F	S	T	P	P	R	N	phosphorylation	target	607	C	Coil	21	119.2
YDR528W	243	S	R	S	I	T	P	V	S	C	phosphorylation	target	608	C	Coil	121	112.3
YEL022W	268	K	E	E	G	S	Q	E	D	P	phosphorylation	target	609	C	Coil	51	114.5
YEL022W	46	L	G	G	G	S	E	I	F	S	phosphorylation	target	610	C	Coil	10	115.3
YEL030W	60	E	G	S	R	T	T	P	S	V	phosphorylation	target	611	E	Strand	3	39.5
YEL034W	140	V	T	I	I	S	A	M	G	E	phosphorylation	target	612	E	Strand	8	19
YEL034W	149	E	A	A	I	S	F	K	E	A	phosphorylation	target	613	E	Strand	9	48.9
YEL034W	24	P	M	Q	C	S	A	L	R	K	phosphorylation	target	614	G	310Helix	3	48.6
YEL034W	76	D	L	S	P	S	T	H	N	M	phosphorylation	target	615	T	Turn	3	20.8
YEL034W	18	G	S	S	A	T	Y	P	M	Q	phosphorylation	target	616	E	Strand	5	21.9
YEL034W	77	L	S	P	S	T	H	N	M	E	phosphorylation	target	617	T	Turn	3	79.4
YEL039C	12	F	K	P	G	S	A	K	K	G	phosphorylation	target	618	C	Coil	4	45.2
YEL039C	106	N	D	L	I	T	Y	M	T	K	phosphorylation	target	619	H	AlphaHelix	15	9.8
YEL047C	119	L	G	G	H	S	V	A	R	T	phosphorylation	target	620	T	Turn	7	64.2
YEL047C	38	E	K	A	S	S	I	G	G	N	phosphorylation	target	621	C	Coil	6	77.9
YEL047C	48	I	K	A	S	S	G	I	N	G	phosphorylation	target	622	T	Turn	4	10.4
YEL047C	77	D	T	I	K	S	A	K	G	K	phosphorylation	target	623	H	AlphaHelix	12	5.7
YEL063C	38	H	R	R	G	S	I	P	L	K	phosphorylation	target	624	C	Coil	74	122.2
YEL063C	4	-	M	T	N	S	K	E	D	A	phosphorylation	target	625	C	Coil	74	97.2
YEL070W	4	-	M	T	K	S	D	E	T	T	phosphorylation	target	626	C	Coil	5	23.9
YER027C	180	Y	V	T	G	S	F	T	G	W	phosphorylation	target	627	G	310Helix	3	49.4
YER027C	279	M	S	A	R	S	R	I	A	L	phosphorylation	target	628	H	AlphaHelix	10	51.6
YER028C	265	P	T	D	L	S	P	L	R	R	phosphorylation	target	629	C	Coil	203	109.5
YER031C	188	D	L	G	D	S	S	A	N	G	phosphorylation	target	630	H	AlphaHelix	26	108.6
YER031C	42	F	N	M	D	S	K	S	T	I	phosphorylation	target	631	T	Turn	4	56.1
YER031C	44	M	D	S	K	S	T	I	G	V	phosphorylation	target	632	C	Coil	5	57.6
YER031C	204	P	N	G	P	T	I	S	L	T	phosphorylation	target	633	C	Coil	31	132
YER031C	45	D	S	K	S	T	I	G	V	E	phosphorylation	target	634	C	Coil	5	22.9
YER045C	9	H	N	F	A	T	S	P	D	S	phosphorylation	target	635	C	Coil	53	137.2
YER054C	137	L	P	P	L	S	P	K	S	T	phosphorylation	target	636	C	Coil	80	110.8
YER054C	219	M	L	I	R	S	K	S	V	H	phosphorylation	target	637	C	Coil	11	103.3
YER057C	4	-	M	V	T	T	L	T	P	V	phosphorylation	target	638	C	Coil	4	98.6
YER057C	6	V	T	T	L	T	P	V	I	C	phosphorylation	target	639	E	Strand	4	64.8
YER059W	281	A	K	H	E	S	P	S	N	E	phosphorylation	target	640	C	Coil	47	106
YER059W	7	I	K	G	D	S	P	S	S	T	phosphorylation	target	641	C	Coil	41	110.8
YER059W	11	S	P	S	S	T	N	A	S	S	phosphorylation	target	642	C	Coil	41	117.3
YER062C	115	W	A	V	A	T	S	G	T	R	phosphorylation	target	643	C	Coil	4	3.3
YER064C	445	K	D	A	S	T	P	G	K	E	phosphorylation	target	644	C	Coil	59	139.4
YER067W	75	D	A	A	N	S	H	S	K	K	phosphorylation	target	645	T	Turn	8	4.9
YER067W	16	Q	T	V	T	T	E	D	G	E	phosphorylation	target	646	T	Turn	4	25.6
YER070W	227	M	K	E	D	S	I	E	G	I	phosphorylation	target	647	C	Coil	5	34.2
YER070W	772	V	A	D	I	S	N	L	K	R	phosphorylation	target	648	G	310Helix	3	82.8
YER070W	824	T	G	S	H	S	L	T	K	G	phosphorylation	target	649	C	Coil	74	98.1
YER070W	837	N	V	Q	E	S	K	V	E	V	phosphorylation	target	650	C	Coil	74	106.5
YER081W	389	V	A	L	K	S	L	S	Y	D	phosphorylation	target	651	C	Coil	8	37.9
YER081W	55	L	K	P	F	S	T	G	D	M	phosphorylation	target	652	T	Turn	3	87.7
YER081W	397	D	Q	E	N	T	V	R	V	L	phosphorylation	target	653	T	Turn	6	6.5
YER081W	56	K	P	F	S	T	G	D	M	K	phosphorylation	target	654	T	Turn	3	55.5
YER088C	253	S	F	T	N	S	L	N	Q	D	phosphorylation	target	655	C	Coil	118	107
YER088C	309	L	S	S	K	S	R	R	G	S	phosphorylation	target	656	C	Coil	156	104.6
YER088C	318	L	A	N	W	S	R	R	S	S	phosphorylation	target	657	C	Coil	156	91.1
YER088C	360	T	A	S	T	S	N	T	N	S	phosphorylation	target	658	C	Coil	156	104.6
YER088C	368	S	R	R	E	S	V	I	K	K	phosphorylation	target	659	C	Coil	156	104.5
YER088C	456	K	R	N	L	S	V	M	E	L	phosphorylation	target	660	C	Coil	3	54.9
YER088C	507	R	M	F	K	S	G	S	T	T	phosphorylation	target	661	C	Coil	161	111.5
YER088C	551	K	T	V	F	S	S	S	S	S	phosphorylation	target	662	C	Coil	161	97.3
YER088C	593	T	S	D	T	S	S	S	A	A	phosphorylation	target	663	C	Coil	161	115.3
YER088C	594	S	D	T	S	S	S	A	A	T	phosphorylation	target	664	C	Coil	161	99.8
YER088C	73	S	K	N	P	S	S	W	D	P	phosphorylation	target	665	T	Turn	4	93.8
YER088C	251	S	H	S	F	T	N	S	L	N	phosphorylation	target	666	C	Coil	118	119.9
YER088C	293	V	A	I	T	T	T	P	S	S	phosphorylation	target	667	C	Coil	156	127.7
YER088C	294	A	I	T	T	T	P	S	S	P	phosphorylation	target	668	C	Coil	156	128.1
YER088C	359	N	T	A	S	T	S	N	T	N	phosphorylation	target	669	C	Coil	156	115.9
YER088C	511	S	G	S	T	T	D	D	D	K	phosphorylation	target	670	C	Coil	161	122.4
YER089C	35	G	W	R	M	S	M	E	D	S	phosphorylation	target	671	C	Coil	5	52
YER089C	86	Q	E	Q	K	S	F	H	E	G	phosphorylation	target	672	H	AlphaHelix	5	4.7
YER098W	54	K	S	S	T	S	S	I	P	S	phosphorylation	target	673	C	Coil	64	115.9
YER098W	55	S	S	T	S	S	I	P	S	N	phosphorylation	target	674	C	Coil	64	99
YER098W	93	M	A	S	T	S	D	E	R	E	phosphorylation	target	675	T	Turn	15	78.5
YER098W	522	M	L	K	S	Y	H	Q	R	E	phosphorylation	target	676	C	Coil	1	43.3
YER099C	238	K	A	C	D	T	L	M	D	H	phosphorylation	target	677	H	AlphaHelix	13	19.7
YER103W	151	Y	F	N	D	S	Q	R	Q	A	phosphorylation	target	678	H	AlphaHelix	14	8.9
YER103W	423	P	T	K	K	S	E	V	F	S	phosphorylation	target	679	E	Strand	8	65.3
YER103W	509	K	G	R	L	S	K	E	D	I	phosphorylation	target	680	C	Coil	2	43.2
YER103W	493	V	E	K	G	T	G	K	S	N	phosphorylation	target	681	T	Turn	4	61.8
YER105C	1024	S	I	E	Q	S	P	S	I	A	phosphorylation	target	682	T	Turn	5	43.5
YER105C	1143	G	L	C	D	S	S	T	S	F	phosphorylation	target	683	C	Coil	3	41.7
YER105C	155	L	S	Q	V	S	N	T	E	I	phosphorylation	target	684	H	AlphaHelix	8	89.3
YER105C	683	S	S	R	E	S	G	S	V	P	phosphorylation	target	685	T	Turn	6	61.2
YER105C	685	R	E	S	G	S	V	P	P	I	phosphorylation	target	686	T	Turn	6	75.8
YER105C	894	E	R	F	G	S	F	C	H	S	phosphorylation	target	687	T	Turn	4	27.3
YER114C	381	E	D	L	P	S	Q	Q	N	F	phosphorylation	target	688	C	Coil	63	106.2
YER114C	595	S	T	I	A	S	I	S	N	D	phosphorylation	target	689	C	Coil	297	94.7
YER114C	631	R	R	N	S	S	L	K	R	S	phosphorylation	target	690	C	Coil	297	90
YER114C	702	R	R	S	V	S	A	K	E	A	phosphorylation	target	691	C	Coil	297	123.8
YER114C	465	N	N	T	R	T	S	P	S	P	phosphorylation	target	692	C	Coil	297	125.2
YER114C	901	S	S	Y	T	T	P	T	V	S	phosphorylation	target	693	C	Coil	11	74.6
YER114C	473	P	A	Q	L	Y	S	W	Q	S	phosphorylation	target	694	C	Coil	297	217.4
YER129W	797	G	S	K	N	S	P	I	K	S	phosphorylation	target	695	C	Coil	169	109.3
YER131W	57	L	S	E	A	S	V	Y	P	E	phosphorylation	target	696	C	Coil	2	34.7
YER131W	76	H	Y	C	V	S	C	A	I	H	phosphorylation	target	697	H	AlphaHelix	7	78.6
YER132C	1611	A	R	G	S	S	S	P	T	L	phosphorylation	target	698	C	Coil	152	107.9
YER132C	332	K	Y	F	E	S	D	D	A	D	phosphorylation	target	699	C	Coil	61	110.1
YER132C	547	S	T	A	T	S	Q	F	E	N	phosphorylation	target	700	H	AlphaHelix	12	40.1
YER132C	749	K	R	P	I	S	T	T	C	S	phosphorylation	target	701	C	Coil	82	87.2
YER132C	753	S	T	T	C	S	S	T	G	M	phosphorylation	target	702	C	Coil	82	100.9
YER132C	777	L	S	E	Q	S	G	R	S	T	phosphorylation	target	703	C	Coil	237	135.6
YER132C	546	T	S	T	A	T	S	Q	F	E	phosphorylation	target	704	H	AlphaHelix	12	98.7
YER139C	173	E	D	I	K	S	L	I	S	G	phosphorylation	target	705	H	AlphaHelix	14	66.6
YER139C	81	L	C	G	K	S	P	E	R	I	phosphorylation	target	706	C	Coil	3	65.1
YER158C	77	P	M	R	Q	Y	N	K	P	N	phosphorylation	target	707	C	Coil	50	191.2
YER166W	14	H	A	P	M	S	P	F	E	D	phosphorylation	target	708	C	Coil	123	89.8
YER166W	1463	G	S	N	Y	S	R	D	S	V	phosphorylation	target	709	C	Coil	20	106.7
YER166W	26	F	E	D	N	S	S	N	E	D	phosphorylation	target	710	C	Coil	123	100.6
YER166W	81	Y	D	N	H	S	F	Q	P	T	phosphorylation	target	711	C	Coil	123	85.4
YER166W	85	S	F	Q	P	T	P	K	L	N	phosphorylation	target	712	C	Coil	123	138.4
YER169W	405	K	E	M	E	S	S	S	L	R	phosphorylation	target	713	C	Coil	160	91.3
YER169W	429	S	S	G	V	S	S	P	L	L	phosphorylation	target	714	C	Coil	160	108.1
YER169W	434	S	P	L	L	S	R	M	K	D	phosphorylation	target	715	C	Coil	160	96.7
YER169W	458	L	K	R	I	S	S	F	Q	E	phosphorylation	target	716	C	Coil	160	108.3
YER169W	497	S	M	A	N	S	A	A	S	S	phosphorylation	target	717	C	Coil	160	105.8
YER169W	555	I	S	G	I	S	H	S	A	P	phosphorylation	target	718	C	Coil	160	82.7
YER169W	626	L	G	P	L	S	D	T	N	D	phosphorylation	target	719	C	Coil	101	83.7
YER169W	668	S	K	V	A	S	T	R	Q	E	phosphorylation	target	720	C	Coil	101	100.2
YER169W	689	E	Q	G	S	S	P	L	N	S	phosphorylation	target	721	C	Coil	101	101.8
YER174C	165	F	M	K	G	S	P	S	E	P	phosphorylation	target	722	E	Strand	2	17.3
YER177W	235	T	L	W	T	S	D	M	S	E	phosphorylation	target	723	H	AlphaHelix	43	46.6
YER177W	238	T	S	D	M	S	E	S	G	Q	phosphorylation	target	724	H	AlphaHelix	43	61.1
YER177W	240	D	M	S	E	S	G	Q	A	E	phosphorylation	target	725	H	AlphaHelix	43	69.3
YER177W	39	G	Q	E	L	S	V	E	E	R	phosphorylation	target	726	C	Coil	6	54.4
YER177W	65	W	R	I	V	S	S	I	E	Q	phosphorylation	target	727	H	AlphaHelix	34	15.5
YER177W	66	R	I	V	S	S	I	E	Q	K	phosphorylation	target	728	H	AlphaHelix	34	47.2
YER177W	234	L	T	L	W	T	S	D	M	S	phosphorylation	target	729	H	AlphaHelix	43	78
YFL004W	182	F	N	T	A	S	E	P	L	A	phosphorylation	target	730	C	Coil	6	110.8
YFL004W	334	A	T	G	K	S	E	F	D	L	phosphorylation	target	731	E	Strand	11	79.9
YFL018C	199	T	G	A	L	S	L	K	E	I	phosphorylation	target	732	C	Coil	5	68
YFL042C	85	S	R	T	S	S	T	S	S	F	phosphorylation	target	733	C	Coil	23	102.8
YFR015C	388	E	V	T	A	S	I	G	K	R	phosphorylation	target	734	H	AlphaHelix	34	41.2
YFR015C	419	E	L	L	K	S	S	E	K	V	phosphorylation	target	735	H	AlphaHelix	14	91.8
YFR017C	12	T	P	Q	V	S	T	S	P	T	phosphorylation	target	736	C	Coil	19	108.8
YFR017C	164	V	P	H	G	S	P	P	Q	L	phosphorylation	target	737	C	Coil	34	116.8
YFR017C	174	T	R	R	K	S	S	F	K	Y	phosphorylation	target	738	C	Coil	5	78.5
YFR017C	64	I	R	R	R	S	T	N	Y	M	phosphorylation	target	739	C	Coil	12	102
YFR017C	82	R	E	R	E	S	S	I	G	E	phosphorylation	target	740	H	AlphaHelix	17	99.4
YFR017C	132	S	I	S	H	T	P	I	C	S	phosphorylation	target	741	C	Coil	34	115.6
YFR017C	65	R	R	R	S	T	N	Y	M	D	phosphorylation	target	742	C	Coil	12	124.1
YFR022W	124	G	L	A	G	S	S	S	S	S	phosphorylation	target	743	C	Coil	29	121.4
YFR022W	483	T	A	V	E	T	S	G	T	C	phosphorylation	target	744	C	Coil	21	136.6
YFR022W	468	E	M	H	V	Y	D	R	L	Y	phosphorylation	target	745	T	Turn	4	211.8
YFR053C	162	S	Y	P	A	S	Q	N	K	I	phosphorylation	target	746	E	Strand	2	43
YFR053C	107	H	T	F	D	T	T	Q	S	K	phosphorylation	target	747	E	Strand	9	66.3
YFR053C	90	D	L	G	G	T	N	L	R	V	phosphorylation	target	748	T	Turn	3	80.9
YGL013C	108	S	S	S	T	S	F	S	N	P	phosphorylation	target	749	C	Coil	46	123.3
YGL013C	348	P	S	S	I	S	S	A	G	S	phosphorylation	target	750	T	Turn	15	65.3
YGL013C	352	S	S	A	G	S	P	N	T	A	phosphorylation	target	751	T	Turn	15	46.5
YGL013C	874	P	V	Q	K	S	G	F	H	L	phosphorylation	target	752	C	Coil	3	7.9
YGL013C	939	F	N	G	R	S	A	P	S	P	phosphorylation	target	753	C	Coil	62	121.2
YGL021W	171	L	K	R	S	S	T	G	L	S	phosphorylation	target	754	T	Turn	3	99.1
YGL021W	175	S	T	G	L	S	L	R	Q	L	phosphorylation	target	755	H	AlphaHelix	7	94.3
YGL021W	254	A	S	L	S	S	R	R	S	S	phosphorylation	target	756	C	Coil	84	102.1
YGL021W	258	S	R	R	S	S	I	S	S	T	phosphorylation	target	757	C	Coil	84	126.9
YGL021W	261	S	S	I	S	S	T	V	S	S	phosphorylation	target	758	C	Coil	84	108.4
YGL021W	264	S	S	T	V	S	S	S	S	S	phosphorylation	target	759	C	Coil	84	94.9
YGL021W	267	V	S	S	S	S	S	S	K	W	phosphorylation	target	760	C	Coil	84	123.5
YGL021W	352	N	K	A	S	S	S	S	L	S	phosphorylation	target	761	C	Coil	142	114.1
YGL021W	353	K	A	S	S	S	S	L	S	L	phosphorylation	target	762	C	Coil	142	100.6
YGL021W	356	S	S	S	L	S	L	N	V	L	phosphorylation	target	763	C	Coil	142	98.6
YGL021W	368	N	S	Q	S	S	L	K	H	K	phosphorylation	target	764	C	Coil	142	98.1
YGL021W	374	K	H	K	S	S	H	A	S	L	phosphorylation	target	765	C	Coil	142	96.7
YGL021W	419	S	H	R	I	S	L	P	V	P	phosphorylation	target	766	T	Turn	7	104.8
YGL021W	427	P	D	Q	V	S	R	D	K	I	phosphorylation	target	767	H	AlphaHelix	13	48
YGL021W	438	K	L	R	Y	S	T	S	L	L	phosphorylation	target	768	T	Turn	9	38.9
YGL021W	440	R	Y	S	T	S	L	L	S	L	phosphorylation	target	769	T	Turn	9	79.1
YGL021W	443	T	S	L	L	S	L	N	S	K	phosphorylation	target	770	T	Turn	9	70.5
YGL021W	446	L	S	L	N	S	K	S	S	L	phosphorylation	target	771	T	Turn	9	59.9
YGL021W	79	E	S	D	A	S	L	N	V	T	phosphorylation	target	772	C	Coil	136	121.9
YGL021W	172	K	R	S	S	T	G	L	S	L	phosphorylation	target	773	T	Turn	3	154.6
YGL021W	439	L	R	Y	S	T	S	L	L	S	phosphorylation	target	774	T	Turn	9	72.6
YGL031C	154	V	A	A	T	S	R	-	-	-	phosphorylation	target	775	C	Coil	23	110.7
YGL031C	95	K	E	R	R	S	L	K	P	E	phosphorylation	target	776	H	AlphaHelix	9	89.1
YGL031C	64	K	K	G	I	T	E	E	V	A	phosphorylation	target	777	C	Coil	2	124.6
YGL031C	83	Q	R	P	I	T	G	A	S	L	phosphorylation	target	778	T	Turn	2	146
YGL049C	127	V	P	V	A	S	P	P	Y	T	phosphorylation	target	779	C	Coil	152	111.4
YGL049C	322	P	E	N	E	S	S	S	Q	D	phosphorylation	target	780	C	Coil	124	103.1
YGL049C	306	P	Q	H	V	T	G	S	V	T	phosphorylation	target	781	C	Coil	124	135.8
YGL049C	370	T	V	K	E	T	E	P	S	T	phosphorylation	target	782	C	Coil	124	131.7
YGL049C	878	A	S	T	K	T	G	S	F	R	phosphorylation	target	783	C	Coil	48	141
YGL053W	3	-	-	M	Q	T	P	S	E	N	phosphorylation	target	784	C	Coil	6	124.8
YGL056C	459	S	Q	P	Q	S	P	S	A	T	phosphorylation	target	785	C	Coil	84	110.9
YGL056C	409	T	P	P	V	T	T	L	P	S	phosphorylation	target	786	C	Coil	84	111.5
YGL062W	403	G	T	I	I	S	P	H	Y	D	phosphorylation	target	787	T	Turn	4	33.4
YGL071W	210	K	R	C	V	S	R	F	N	N	phosphorylation	target	788	T	Turn	5	55.8
YGL071W	224	R	A	T	Y	S	L	K	R	K	phosphorylation	target	789	E	Strand	7	36.7
YGL071W	477	F	E	G	E	S	D	D	F	V	phosphorylation	target	790	C	Coil	55	110.2
YGL075C	149	K	L	T	E	S	P	I	K	L	phosphorylation	target	791	C	Coil	22	69.5
YGL082W	187	F	L	A	R	S	A	T	Q	L	phosphorylation	target	792	H	AlphaHelix	19	2.1
YGL084C	8	I	S	I	L	S	P	L	I	T	phosphorylation	target	793	G	310Helix	3	48.7
YGL096W	268	R	R	K	F	S	S	S	T	N	phosphorylation	target	794	H	AlphaHelix	12	41.6
YGL133W	1227	I	W	G	S	S	L	R	K	N	phosphorylation	target	795	C	Coil	3	11.6
YGL133W	283	R	R	S	N	S	A	N	V	S	phosphorylation	target	796	C	Coil	107	111.1
YGL133W	291	S	S	P	E	S	E	K	N	K	phosphorylation	target	797	C	Coil	107	120.6
YGL133W	328	E	V	N	D	S	E	N	N	S	phosphorylation	target	798	C	Coil	107	91.3
YGL135W	6	S	K	I	T	S	S	Q	V	R	phosphorylation	target	799	H	AlphaHelix	18	70.7
YGL135W	86	V	D	A	M	S	V	D	D	L	phosphorylation	target	800	C	Coil	1	38.1
YGL139W	616	T	V	N	R	S	V	A	N	E	phosphorylation	target	801	H	AlphaHelix	22	64
YGL139W	637	D	N	S	D	Y	E	S	N	D	phosphorylation	target	802	C	Coil	34	166.1
YGL158W	102	T	S	N	K	S	T	D	Y	S	phosphorylation	target	803	C	Coil	1	101.2
YGL158W	483	N	L	R	G	S	W	I	G	E	phosphorylation	target	804	C	Coil	13	104.2
YGL158W	99	L	D	E	T	S	N	K	S	T	phosphorylation	target	805	T	Turn	3	84.3
YGL158W	103	S	N	K	S	T	D	Y	S	S	phosphorylation	target	806	T	Turn	3	113.2
YGL158W	315	N	T	A	K	T	P	C	G	T	phosphorylation	target	807	C	Coil	7	110
YGL162W	13	N	R	D	R	S	L	P	P	L	phosphorylation	target	808	T	Turn	4	93.9
YGL166W	167	L	D	L	A	S	L	D	P	L	phosphorylation	target	809	C	Coil	77	109.2
YGL166W	224	H	N	S	H	S	Q	-	-	-	phosphorylation	target	810	C	Coil	5	122.9
YGL179C	433	H	N	I	G	S	R	E	S	S	phosphorylation	target	811	C	Coil	40	111.3
YGL179C	480	L	R	V	N	S	C	E	F	P	phosphorylation	target	812	C	Coil	87	108.1
YGL197W	109	L	D	L	M	S	R	T	W	Y	phosphorylation	target	813	T	Turn	4	17.2
YGL197W	1141	S	R	A	Q	S	S	S	T	Q	phosphorylation	target	814	T	Turn	5	88
YGL197W	1162	T	G	A	G	S	L	E	T	S	phosphorylation	target	815	C	Coil	75	114.9
YGL197W	1207	T	S	G	F	S	P	R	V	K	phosphorylation	target	816	C	Coil	75	107.2
YGL197W	1217	K	S	S	L	S	K	E	I	D	phosphorylation	target	817	C	Coil	75	105
YGL197W	1462	C	I	E	L	S	K	N	L	R	phosphorylation	target	818	H	AlphaHelix	33	5.8
YGL197W	328	I	K	E	N	S	P	I	V	A	phosphorylation	target	819	C	Coil	2	2.4
YGL197W	593	T	D	T	Q	S	T	L	I	K	phosphorylation	target	820	T	Turn	6	48.6
YGL197W	599	L	I	K	F	S	P	H	S	S	phosphorylation	target	821	C	Coil	25	106.3
YGL197W	617	E	G	R	L	S	S	S	G	S	phosphorylation	target	822	C	Coil	25	113
YGL197W	667	D	E	P	S	S	S	S	S	S	phosphorylation	target	823	C	Coil	252	111.4
YGL197W	757	R	R	R	S	S	L	M	S	I	phosphorylation	target	824	C	Coil	252	92.4
YGL197W	769	E	L	L	R	S	S	I	S	E	phosphorylation	target	825	C	Coil	252	102.8
YGL197W	786	H	P	L	T	S	S	P	L	F	phosphorylation	target	826	C	Coil	252	102.9
YGL197W	827	R	S	A	R	S	S	I	S	Y	phosphorylation	target	827	C	Coil	252	96.6
YGL197W	830	R	S	S	I	S	Y	V	S	S	phosphorylation	target	828	C	Coil	252	84.8
YGL197W	834	S	Y	V	S	S	S	S	D	R	phosphorylation	target	829	C	Coil	252	107.6
YGL197W	836	V	S	S	S	S	D	R	R	G	phosphorylation	target	830	C	Coil	252	105.2
YGL197W	842	R	R	G	N	S	I	S	S	R	phosphorylation	target	831	C	Coil	252	101.1
YGL197W	849	S	R	S	T	S	D	S	F	G	phosphorylation	target	832	C	Coil	252	106.7
YGL197W	891	N	T	R	R	S	N	T	L	T	phosphorylation	target	833	C	Coil	98	86.2
YGL197W	908	S	P	F	S	S	R	R	S	S	phosphorylation	target	834	C	Coil	98	108.2
YGL197W	911	S	S	R	R	S	S	H	I	G	phosphorylation	target	835	C	Coil	98	96.6
YGL197W	912	S	R	R	S	S	H	I	G	R	phosphorylation	target	836	C	Coil	98	104.5
YGL197W	918	I	G	R	R	S	S	T	P	E	phosphorylation	target	837	C	Coil	98	106.6
YGL197W	919	G	R	R	S	S	T	P	E	T	phosphorylation	target	838	C	Coil	98	92.6
YGL197W	943	M	L	G	K	S	L	K	E	G	phosphorylation	target	839	C	Coil	98	93.1
YGL197W	988	S	N	T	D	S	F	D	S	L	phosphorylation	target	840	T	Turn	7	88.8
YGL197W	1158	E	K	T	A	T	G	A	G	S	phosphorylation	target	841	C	Coil	75	147
YGL197W	1172	T	N	V	P	T	V	F	A	G	phosphorylation	target	842	C	Coil	75	135.3
YGL197W	710	P	I	R	K	T	E	S	S	S	phosphorylation	target	843	C	Coil	252	145.6
YGL197W	625	S	L	D	N	Y	F	E	K	N	phosphorylation	target	844	T	Turn	6	190.2
YGL197W	897	T	L	T	D	Y	M	H	S	N	phosphorylation	target	845	C	Coil	98	231.4
YGL208W	70	S	R	E	G	S	I	T	K	K	phosphorylation	target	846	C	Coil	70	123
YGL208W	76	T	K	K	K	S	T	L	L	L	phosphorylation	target	847	C	Coil	8	99.6
YGL209W	206	N	T	P	R	S	V	P	N	S	phosphorylation	target	848	C	Coil	36	92.3
YGL210W	2	-	-	-	M	S	N	E	D	Y	phosphorylation	target	849	C	Coil	11	106.5
YGL210W	205	G	P	T	I	S	L	T	P	A	phosphorylation	target	850	C	Coil	6	103.9
YGL229C	815	V	D	H	H	S	D	L	N	-	phosphorylation	target	851	H	AlphaHelix	18	71.5
YGL253W	460	A	E	D	G	S	G	A	G	A	phosphorylation	target	852	T	Turn	3	16.8
YGL253W	175	L	Q	R	W	T	K	G	F	D	phosphorylation	target	853	T	Turn	4	37.9
YGL253W	35	E	K	I	F	T	V	P	T	E	phosphorylation	target	854	C	Coil	3	74.7
YGL253W	442	I	Y	G	W	T	Q	T	S	L	phosphorylation	target	855	C	Coil	6	124.8
YGL253W	424	V	Y	N	R	Y	P	G	F	K	phosphorylation	target	856	T	Turn	3	10.8
YGR004W	435	V	S	F	S	T	A	N	E	V	phosphorylation	target	857	C	Coil	62	118.7
YGR023W	330	Q	T	I	L	S	N	Y	Y	T	phosphorylation	target	858	E	Strand	5	45.3
YGR023W	333	L	S	N	Y	Y	T	T	I	T	phosphorylation	target	859	C	Coil	4	112.9
YGR032W	1540	Y	H	R	N	S	W	I	G	Y	phosphorylation	target	860	T	Turn	4	2.7
YGR032W	974	Y	R	T	I	S	G	F	M	N	phosphorylation	target	861	H	AlphaHelix	22	19.8
YGR038W	36	S	A	S	S	S	I	K	T	T	phosphorylation	target	862	T	Turn	3	85.5
YGR038W	56	S	S	I	I	S	H	V	E	P	phosphorylation	target	863	E	Strand	3	46.5
YGR038W	62	V	E	P	E	T	F	E	D	E	phosphorylation	target	864	C	Coil	5	76.5
YGR041W	28	A	S	S	A	S	L	P	E	N	phosphorylation	target	865	C	Coil	39	118.6
YGR041W	406	K	G	D	N	S	I	K	Q	H	phosphorylation	target	866	C	Coil	120	122.5
YGR041W	48	I	R	S	G	S	L	F	I	E	phosphorylation	target	867	C	Coil	5	75.9
YGR056W	171	K	L	D	S	S	I	T	E	R	phosphorylation	target	868	C	Coil	53	111.2
YGR056W	609	V	N	S	S	S	T	I	R	L	phosphorylation	target	869	C	Coil	100	106
YGR070W	176	P	N	Q	L	S	T	P	P	T	phosphorylation	target	870	C	Coil	58	122.2
YGR071C	312	R	S	L	F	S	L	Q	L	F	phosphorylation	target	871	E	Strand	10	4
YGR085C	41	L	E	Q	L	S	G	Q	T	P	phosphorylation	target	872	H	AlphaHelix	14	0
YGR085C	48	T	P	V	Q	S	K	A	R	Y	phosphorylation	target	873	E	Strand	5	38.9
YGR092W	17	A	G	N	M	S	N	L	S	F	phosphorylation	target	874	C	Coil	64	98.5
YGR092W	353	F	T	E	K	S	I	E	D	R	phosphorylation	target	875	C	Coil	10	49.5
YGR092W	5	M	L	S	K	S	E	K	N	V	phosphorylation	target	876	T	Turn	11	87.8
YGR092W	554	G	K	Q	G	S	S	G	I	L	phosphorylation	target	877	T	Turn	11	79.6
YGR092W	30	T	P	G	G	T	G	L	F	P	phosphorylation	target	878	C	Coil	64	157.5
YGR092W	350	F	P	A	F	T	E	K	S	I	phosphorylation	target	879	C	Coil	10	92.4
YGR092W	544	L	V	G	F	T	F	R	H	R	phosphorylation	target	880	C	Coil	1	58
YGR092W	371	K	E	I	N	Y	A	N	S	M	phosphorylation	target	881	T	Turn	15	10.9
YGR097W	1020	A	T	A	P	S	S	P	T	M	phosphorylation	target	882	C	Coil	88	122.8
YGR097W	31	D	D	A	S	S	I	H	S	K	phosphorylation	target	883	H	AlphaHelix	7	49.6
YGR097W	34	S	S	I	H	S	K	S	S	Q	phosphorylation	target	884	C	Coil	1	34.5
YGR097W	477	P	H	M	K	S	P	L	A	K	phosphorylation	target	885	T	Turn	6	22
YGR097W	528	S	T	P	N	S	T	K	S	S	phosphorylation	target	886	C	Coil	56	102.2
YGR097W	627	R	K	S	S	S	S	T	Y	L	phosphorylation	target	887	C	Coil	52	114.6
YGR097W	628	K	S	S	S	S	T	Y	L	S	phosphorylation	target	888	C	Coil	52	101.3
YGR097W	635	L	S	G	S	S	Q	A	S	L	phosphorylation	target	889	C	Coil	52	104.9
YGR097W	697	F	K	I	V	S	P	E	P	S	phosphorylation	target	890	T	Turn	4	40.5
YGR097W	629	S	S	S	S	T	Y	L	S	G	phosphorylation	target	891	C	Coil	52	115.2
YGR124W	152	R	S	S	Q	S	P	E	T	V	phosphorylation	target	892	E	Strand	8	11.3
YGR124W	502	E	R	A	I	S	D	A	M	F	phosphorylation	target	893	C	Coil	2	56.7
YGR124W	519	D	D	I	P	T	T	K	E	A	phosphorylation	target	894	C	Coil	3	87.8
YGR124W	209	T	P	V	D	Y	H	A	I	R	phosphorylation	target	895	H	AlphaHelix	16	65.9
YGR138C	35	S	K	T	N	S	R	A	N	Q	phosphorylation	target	896	T	Turn	5	122.9
YGR142W	310	A	R	K	E	S	L	I	N	K	phosphorylation	target	897	H	AlphaHelix	69	66.9
YGR143W	112	G	Q	R	M	S	D	Y	K	G	phosphorylation	target	898	C	Coil	113	108
YGR143W	24	G	S	E	N	S	F	Y	S	S	phosphorylation	target	899	C	Coil	113	89.4
YGR143W	7	V	R	N	L	T	N	N	R	H	phosphorylation	target	900	C	Coil	113	125.2
YGR148C	130	E	K	A	K	S	A	G	V	Q	phosphorylation	target	901	H	AlphaHelix	37	71.3
YGR162W	194	D	S	K	A	S	S	E	E	N	phosphorylation	target	902	C	Coil	41	118.6
YGR162W	495	R	S	R	D	S	G	R	F	G	phosphorylation	target	903	C	Coil	67	105.6
YGR162W	522	D	R	A	N	S	R	T	S	S	phosphorylation	target	904	C	Coil	67	75
YGR162W	526	S	R	T	S	S	K	R	R	S	phosphorylation	target	905	C	Coil	67	96.5
YGR162W	730	P	E	M	M	S	E	E	Y	Y	phosphorylation	target	906	T	Turn	7	33.8
YGR162W	883	N	N	S	R	S	N	S	R	R	phosphorylation	target	907	H	AlphaHelix	26	50.3
YGR162W	896	S	N	R	H	S	F	R	R	D	phosphorylation	target	908	C	Coil	49	102.9
YGR162W	132	S	P	V	P	T	K	I	E	I	phosphorylation	target	909	C	Coil	82	141.4
YGR162W	138	I	E	I	T	T	K	S	G	E	phosphorylation	target	910	T	Turn	4	43.9
YGR162W	2	-	-	-	M	T	D	E	T	A	phosphorylation	target	911	C	Coil	51	115.9
YGR162W	400	E	I	E	T	T	T	D	E	T	phosphorylation	target	912	C	Coil	88	129.8
YGR162W	783	P	S	E	E	T	L	E	S	V	phosphorylation	target	913	H	AlphaHelix	19	0
YGR162W	793	E	L	L	N	T	V	G	E	Q	phosphorylation	target	914	H	AlphaHelix	19	32.8
YGR180C	330	A	S	D	M	S	K	S	A	T	phosphorylation	target	915	H	AlphaHelix	12	81.8
YGR180C	55	K	V	E	A	S	F	W	T	A	phosphorylation	target	916	C	Coil	4	32.6
YGR188C	595	T	T	I	Q	S	S	P	F	L	phosphorylation	target	917	C	Coil	95	101.5
YGR188C	596	T	I	Q	S	S	P	F	L	T	phosphorylation	target	918	C	Coil	95	117.9
YGR192C	123	I	T	A	P	S	S	T	A	P	phosphorylation	target	919	T	Turn	4	4.3
YGR192C	124	T	A	P	S	S	T	A	P	M	phosphorylation	target	920	T	Turn	4	83.7
YGR192C	178	T	T	V	H	S	L	T	A	T	phosphorylation	target	921	C	Coil	2	0
YGR192C	207	N	I	I	P	S	S	T	G	A	phosphorylation	target	922	E	Strand	4	17.8
YGR192C	208	I	I	P	S	S	T	G	A	A	phosphorylation	target	923	E	Strand	4	108.4
YGR192C	239	T	V	D	V	S	V	V	D	L	phosphorylation	target	924	E	Strand	9	1.9
YGR192C	282	A	V	V	S	S	D	F	L	G	phosphorylation	target	925	G	310Helix	4	67
YGR192C	288	F	L	G	D	S	H	S	S	I	phosphorylation	target	926	C	Coil	1	48.3
YGR192C	310	V	K	L	V	S	W	Y	D	N	phosphorylation	target	927	E	Strand	8	0.2
YGR192C	319	E	Y	G	Y	S	T	R	V	V	phosphorylation	target	928	H	AlphaHelix	17	0
YGR192C	49	F	K	Y	D	S	T	H	G	R	phosphorylation	target	929	T	Turn	3	130.7
YGR192C	125	A	P	S	S	T	A	P	M	F	phosphorylation	target	930	T	Turn	4	72.6
YGR192C	151	N	A	S	C	T	T	N	C	L	phosphorylation	target	931	H	AlphaHelix	17	5.8
YGR192C	152	A	S	C	T	T	N	C	L	A	phosphorylation	target	932	H	AlphaHelix	17	0.2
YGR192C	180	V	H	S	L	T	A	T	Q	K	phosphorylation	target	933	T	Turn	4	44
YGR192C	182	S	L	T	A	T	Q	K	T	V	phosphorylation	target	934	T	Turn	4	98
YGR192C	185	A	T	Q	K	T	V	D	G	P	phosphorylation	target	935	T	Turn	3	121.8
YGR192C	209	I	P	S	S	T	G	A	A	K	phosphorylation	target	936	C	Coil	1	37.2
YGR192C	235	F	R	V	P	T	V	D	V	S	phosphorylation	target	937	T	Turn	3	47.5
YGR192C	252	N	K	E	T	T	Y	D	E	I	phosphorylation	target	938	C	Coil	2	68.8
YGR192C	312	L	V	S	W	Y	D	N	E	Y	phosphorylation	target	939	E	Strand	8	2.4
YGR197C	32	R	D	G	V	S	Y	S	N	Q	phosphorylation	target	940	T	Turn	10	48.1
YGR197C	4	-	M	T	K	S	V	G	D	E	phosphorylation	target	941	C	Coil	9	114.6
YGR221C	229	E	P	Q	C	S	R	E	E	E	phosphorylation	target	942	C	Coil	7	56.3
YGR238C	465	S	K	V	L	S	Y	N	D	I	phosphorylation	target	943	C	Coil	94	106.4
YGR238C	796	A	I	H	L	S	Q	S	E	L	phosphorylation	target	944	H	AlphaHelix	111	15.5
YGR238C	455	I	N	I	L	T	P	R	L	P	phosphorylation	target	945	T	Turn	4	71
YGR238C	528	L	R	G	L	T	V	D	S	E	phosphorylation	target	946	C	Coil	94	132.6
YGR239C	244	M	R	N	I	S	S	G	D	V	phosphorylation	target	947	H	AlphaHelix	11	27
YGR241C	291	I	S	S	T	S	S	H	N	N	phosphorylation	target	948	C	Coil	24	116
YGR241C	292	S	S	T	S	S	H	N	N	N	phosphorylation	target	949	C	Coil	24	97.3
YGR241C	449	D	P	T	K	T	G	S	N	N	phosphorylation	target	950	C	Coil	113	134.8
YGR254W	115	I	L	G	V	S	L	A	A	S	phosphorylation	target	951	H	AlphaHelix	19	0
YGR254W	14	S	V	Y	D	S	R	G	N	P	phosphorylation	target	952	T	Turn	4	24
YGR254W	143	K	S	K	T	S	P	Y	V	L	phosphorylation	target	953	T	Turn	3	83.5
YGR254W	250	L	D	C	A	S	S	E	F	F	phosphorylation	target	954	G	310Helix	4	0
YGR254W	251	D	C	A	S	S	E	F	F	K	phosphorylation	target	955	G	310Helix	4	21.6
YGR254W	33	G	V	F	R	S	I	V	P	S	phosphorylation	target	956	E	Strand	6	0
YGR254W	354	I	G	T	L	S	E	S	I	K	phosphorylation	target	957	H	AlphaHelix	14	27.6
YGR254W	404	A	P	A	R	S	E	R	L	A	phosphorylation	target	958	H	AlphaHelix	17	91.3
YGR254W	100	S	L	D	G	T	A	N	K	S	phosphorylation	target	959	T	Turn	8	46.2
YGR254W	333	K	R	I	A	T	A	I	E	K	phosphorylation	target	960	H	AlphaHelix	10	49.7
YGR254W	398	G	Q	I	K	T	G	A	P	A	phosphorylation	target	961	C	Coil	6	1
YGR254W	191	G	S	E	V	Y	H	N	L	K	phosphorylation	target	962	H	AlphaHelix	23	4.4
YHL003C	46	E	S	A	A	S	K	N	E	A	phosphorylation	target	963	H	AlphaHelix	15	28.7
YHL003C	33	D	L	G	D	T	V	P	G	F	phosphorylation	target	964	C	Coil	5	84.3
YHL017W	531	N	D	R	S	T	T	-	-	-	phosphorylation	target	965	C	Coil	56	128.1
YHL033C	16	F	G	A	K	S	T	K	S	N	phosphorylation	target	966	C	Coil	16	104
YHL033C	216	A	K	L	V	S	T	I	D	A	phosphorylation	target	967	H	AlphaHelix	16	72.4
YHL034C	231	R	I	F	T	S	D	S	A	N	phosphorylation	target	968	E	Strand	8	18.4
YHL034C	119	K	R	A	R	T	P	G	Q	M	phosphorylation	target	969	C	Coil	3	49.9
YHR006W	143	D	L	I	S	S	P	P	L	E	phosphorylation	target	970	C	Coil	34	115.8
YHR006W	343	T	R	F	I	S	S	D	E	S	phosphorylation	target	971	E	Strand	5	34.1
YHR030C	179	A	R	G	Y	S	E	N	P	V	phosphorylation	target	972	T	Turn	3	29.6
YHR030C	251	Q	V	L	G	T	P	P	D	E	phosphorylation	target	973	C	Coil	4	33.4
YHR030C	456	A	T	G	N	T	A	D	I	P	phosphorylation	target	974	C	Coil	19	134.9
YHR030C	192	F	L	T	E	Y	V	A	T	R	phosphorylation	target	975	C	Coil	7	54.6
YHR053C	31	Q	C	Q	K	S	C	S	C	P	phosphorylation	target	976	C	Coil	4	39.1
YHR053C	33	Q	K	S	C	S	C	P	T	G	phosphorylation	target	977	C	Coil	4	95.2
YHR053C	40	T	G	C	N	S	D	D	K	C	phosphorylation	target	978	C	Coil	2	66.7
YHR053C	36	C	S	C	P	T	G	C	N	S	phosphorylation	target	979	T	Turn	4	107.6
YHR056C	235	L	K	E	K	S	N	L	N	A	phosphorylation	target	980	H	AlphaHelix	31	83.9
YHR061C	192	S	R	I	V	S	S	S	T	I	phosphorylation	target	981	C	Coil	20	109.8
YHR066W	15	H	A	Q	L	T	P	E	Q	E	phosphorylation	target	982	C	Coil	15	67.4
YHR080C	268	K	S	K	P	S	S	L	S	R	phosphorylation	target	983	C	Coil	293	119.3
YHR080C	428	L	S	F	N	S	S	N	G	L	phosphorylation	target	984	C	Coil	293	100.9
YHR080C	45	S	T	T	A	S	A	E	R	F	phosphorylation	target	985	C	Coil	167	126.4
YHR080C	747	P	K	I	H	S	P	T	E	T	phosphorylation	target	986	C	Coil	9	74.3
YHR080C	901	S	L	I	K	S	P	I	E	K	phosphorylation	target	987	H	AlphaHelix	36	83.1
YHR080C	107	R	L	E	K	T	N	T	N	L	phosphorylation	target	988	C	Coil	167	99.9
YHR080C	109	E	K	T	N	T	N	L	T	A	phosphorylation	target	989	C	Coil	167	98.6
YHR080C	112	N	T	N	L	T	A	G	S	L	phosphorylation	target	990	C	Coil	167	116.4
YHR080C	68	P	E	T	F	T	E	S	P	A	phosphorylation	target	991	C	Coil	167	119.8
YHR094C	23	Y	E	L	E	S	G	R	S	K	phosphorylation	target	992	C	Coil	25	117.9
YHR094C	31	K	A	M	N	T	P	E	G	K	phosphorylation	target	993	C	Coil	7	121.9
YHR096C	571	R	T	T	D	Y	D	L	D	A	phosphorylation	target	994	T	Turn	4	47.3
YHR103W	116	E	R	P	A	S	N	S	S	I	phosphorylation	target	995	C	Coil	197	113.1
YHR103W	119	A	S	N	S	S	I	G	T	K	phosphorylation	target	996	C	Coil	197	107.7
YHR103W	141	L	G	D	T	S	D	E	G	E	phosphorylation	target	997	C	Coil	197	93.7
YHR103W	180	M	R	S	A	S	N	N	T	I	phosphorylation	target	998	C	Coil	197	105.5
YHR103W	449	S	N	R	L	S	R	S	K	L	phosphorylation	target	999	H	AlphaHelix	35	50.1
YHR103W	56	S	R	A	G	S	N	T	M	N	phosphorylation	target	1000	C	Coil	66	120.1
YHR115C	328	Q	E	D	C	S	I	C	L	N	phosphorylation	target	1001	T	Turn	4	47.4
YHR115C	8	N	T	V	P	S	S	P	P	N	phosphorylation	target	1002	C	Coil	37	108.8
YHR115C	9	T	V	P	S	S	P	P	N	Q	phosphorylation	target	1003	C	Coil	37	112.5
YHR135C	236	K	K	S	L	S	G	T	A	R	phosphorylation	target	1004	C	Coil	11	26.5
YHR135C	58	N	S	N	S	S	R	D	D	S	phosphorylation	target	1005	C	Coil	3	106.5
YHR135C	62	S	R	D	D	S	T	I	V	G	phosphorylation	target	1006	G	310Helix	3	90.1
YHR135C	238	S	L	S	G	T	A	R	Y	M	phosphorylation	target	1007	T	Turn	5	30.6
YHR135C	63	R	D	D	S	T	I	V	G	L	phosphorylation	target	1008	G	310Helix	3	43.9
YHR146W	332	P	V	E	G	S	L	Q	S	K	phosphorylation	target	1009	C	Coil	212	107
YHR146W	170	V	T	G	T	T	T	E	D	V	phosphorylation	target	1010	C	Coil	75	117.4
YHR146W	384	T	D	E	Q	T	A	E	G	R	phosphorylation	target	1011	C	Coil	212	138.2
YHR149C	134	N	H	L	Y	S	S	D	S	Q	phosphorylation	target	1012	C	Coil	15	107.9
YHR149C	137	Y	S	S	D	S	Q	Q	D	F	phosphorylation	target	1013	C	Coil	15	111.1
YHR149C	191	E	S	N	D	S	N	S	L	R	phosphorylation	target	1014	H	AlphaHelix	12	83.6
YHR149C	193	N	D	S	N	S	L	R	D	F	phosphorylation	target	1015	H	AlphaHelix	12	32.1
YHR149C	215	V	A	A	E	S	R	N	A	S	phosphorylation	target	1016	C	Coil	133	80.7
YHR149C	219	S	R	N	A	S	Q	T	S	L	phosphorylation	target	1017	C	Coil	133	108.7
YHR149C	222	A	S	Q	T	S	L	H	P	D	phosphorylation	target	1018	C	Coil	133	119.7
YHR149C	251	R	S	H	G	S	P	I	H	N	phosphorylation	target	1019	C	Coil	133	126.5
YHR149C	369	K	R	M	K	S	I	Y	Q	V	phosphorylation	target	1020	H	AlphaHelix	22	62.4
YHR149C	606	E	M	F	Y	S	P	T	N	D	phosphorylation	target	1021	T	Turn	3	99.6
YHR149C	672	S	R	N	N	S	L	T	T	Q	phosphorylation	target	1022	C	Coil	3	97.7
YHR149C	694	N	S	R	V	S	G	I	L	E	phosphorylation	target	1023	T	Turn	3	94.5
YHR149C	707	V	Q	P	P	S	V	G	G	I	phosphorylation	target	1024	C	Coil	10	120.8
YHR149C	717	P	H	S	G	S	Q	D	D	L	phosphorylation	target	1025	C	Coil	1	71
YHR149C	593	R	L	N	G	T	A	L	N	P	phosphorylation	target	1026	T	Turn	5	94.4
YHR152W	118	Q	R	F	A	S	P	T	D	R	phosphorylation	target	1027	T	Turn	7	48.2
YHR152W	125	D	R	L	V	S	P	C	S	L	phosphorylation	target	1028	C	Coil	1	61.3
YHR158C	1042	D	Y	K	E	S	I	S	S	M	phosphorylation	target	1029	H	AlphaHelix	111	32
YHR158C	1045	E	S	I	S	S	M	D	S	A	phosphorylation	target	1030	H	AlphaHelix	111	45.4
YHR158C	105	H	K	Q	L	S	K	Q	R	E	phosphorylation	target	1031	T	Turn	3	102.8
YHR158C	121	K	L	Q	N	S	P	F	P	R	phosphorylation	target	1032	T	Turn	3	23.2
YHR158C	25	D	A	S	I	S	D	Q	S	R	phosphorylation	target	1033	C	Coil	102	98.6
YHR158C	433	D	L	H	T	S	D	I	D	M	phosphorylation	target	1034	E	Strand	2	18
YHR158C	494	N	V	P	I	S	A	A	P	L	phosphorylation	target	1035	C	Coil	106	107.7
YHR158C	503	A	S	A	P	S	P	A	P	K	phosphorylation	target	1036	C	Coil	106	112.4
YHR158C	525	N	R	N	V	S	T	E	H	Q	phosphorylation	target	1037	C	Coil	106	95.6
YHR158C	582	E	P	D	L	S	E	T	M	D	phosphorylation	target	1038	C	Coil	140	95.4
YHR158C	734	A	G	H	D	S	A	N	H	V	phosphorylation	target	1039	C	Coil	41	116.8
YHR158C	94	Q	R	N	V	S	G	P	S	T	phosphorylation	target	1040	C	Coil	102	120.8
YHR158C	958	S	S	L	I	S	V	S	D	E	phosphorylation	target	1041	C	Coil	28	112
YHR158C	97	V	S	G	P	S	T	T	L	H	phosphorylation	target	1042	C	Coil	102	112.1
YHR158C	165	F	D	N	A	T	R	F	S	T	phosphorylation	target	1043	C	Coil	1	66.5
YHR158C	432	Y	D	L	H	T	S	D	I	D	phosphorylation	target	1044	E	Strand	2	20.6
YHR161C	138	L	K	L	N	S	G	N	Y	G	phosphorylation	target	1045	T	Turn	5	111.4
YHR161C	324	Q	V	A	I	S	P	A	L	T	phosphorylation	target	1046	C	Coil	1	81.1
YHR174W	138	L	A	D	L	S	K	S	K	T	phosphorylation	target	1047	H	AlphaHelix	9	7.7
YHR174W	268	K	N	P	E	S	D	K	S	K	phosphorylation	target	1048	T	Turn	9	21.9
YHR174W	271	E	S	D	K	S	K	W	L	T	phosphorylation	target	1049	G	310Helix	3	97.3
YHR174W	313	H	F	F	K	T	A	G	I	Q	phosphorylation	target	1050	C	Coil	4	89.3
YHR174W	326	D	L	T	V	T	N	P	A	R	phosphorylation	target	1051	T	Turn	7	0
YHR183W	128	G	S	G	V	S	G	G	E	E	phosphorylation	target	1052	E	Strand	8	5.1
YHR183W	158	N	I	F	Q	S	I	S	A	K	phosphorylation	target	1053	H	AlphaHelix	11	33.2
YHR183W	163	I	S	A	K	S	D	G	E	P	phosphorylation	target	1054	E	Strand	2	23.2
YHR183W	289	A	R	C	L	S	A	L	K	N	phosphorylation	target	1055	H	AlphaHelix	23	20.7
YHR183W	299	R	I	R	A	S	K	V	L	P	phosphorylation	target	1056	H	AlphaHelix	23	87.9
YHR183W	36	N	R	T	Q	S	K	V	D	H	phosphorylation	target	1057	H	AlphaHelix	10	75.4
YHR183W	462	P	E	C	A	S	D	N	L	P	phosphorylation	target	1058	B	Bridge	1	57.5
YHR183W	483	G	G	N	V	S	S	S	T	Y	phosphorylation	target	1059	C	Coil	10	55.9
YHR183W	484	G	N	V	S	S	S	T	Y	Q	phosphorylation	target	1060	C	Coil	10	39.5
YHR183W	56	I	G	A	T	S	I	E	D	F	phosphorylation	target	1061	C	Coil	3	35.9
YHR183W	55	I	I	G	A	T	S	I	E	D	phosphorylation	target	1062	C	Coil	3	99.2
YHR208W	121	R	M	N	K	S	A	A	R	I	phosphorylation	target	1063	H	AlphaHelix	15	0.4
YHR208W	26	P	L	D	A	S	K	L	K	I	phosphorylation	target	1064	G	310Helix	3	103.1
YHR208W	313	E	R	Y	Y	T	I	T	E	V	phosphorylation	target	1065	B	Bridge	1	30.7
YIL036W	179	S	T	R	K	S	A	P	N	D	phosphorylation	target	1066	C	Coil	39	110.5
YIL036W	367	T	P	A	E	S	I	S	D	L	phosphorylation	target	1067	C	Coil	100	113.2
YIL036W	369	A	E	S	I	S	D	L	E	G	phosphorylation	target	1068	C	Coil	100	91.8
YIL045W	387	F	L	N	L	S	R	G	R	P	phosphorylation	target	1069	H	AlphaHelix	7	22.9
YIL045W	52	A	R	L	N	S	L	E	F	L	phosphorylation	target	1070	T	Turn	8	96.2
YIL050W	13	K	T	T	T	S	P	I	N	I	phosphorylation	target	1071	C	Coil	63	111.9
YIL050W	58	P	S	L	E	S	P	F	S	S	phosphorylation	target	1072	C	Coil	63	112.2
YIL050W	69	L	L	D	C	S	P	V	Q	A	phosphorylation	target	1073	H	AlphaHelix	15	93.5
YIL051C	108	A	E	F	N	S	V	Y	A	K	phosphorylation	target	1074	H	AlphaHelix	11	83.4
YIL051C	64	P	V	Q	G	S	I	S	E	K	phosphorylation	target	1075	C	Coil	4	42.1
YIL051C	55	Q	I	P	Y	T	P	D	N	K	phosphorylation	target	1076	E	Strand	2	30.1
YIL051C	36	A	A	A	S	Y	S	Q	A	M	phosphorylation	target	1077	T	Turn	5	105.4
YIL053W	4	-	M	P	L	T	T	K	P	L	phosphorylation	target	1078	T	Turn	3	136.3
YIL053W	5	M	P	L	T	T	K	P	L	S	phosphorylation	target	1079	T	Turn	3	35.3
YIL056W	129	S	N	S	T	S	D	D	E	I	phosphorylation	target	1080	C	Coil	66	82.4
YIL074C	33	S	P	T	Q	S	F	M	N	T	phosphorylation	target	1081	H	AlphaHelix	7	80.4
YIL079C	37	L	L	A	P	S	I	E	D	V	phosphorylation	target	1082	T	Turn	5	48.1
YIL095W	431	K	S	V	E	S	F	Q	S	P	phosphorylation	target	1083	C	Coil	34	104.7
YIL095W	439	P	Q	R	K	S	M	P	P	L	phosphorylation	target	1084	C	Coil	34	96.8
YIL105C	145	Q	G	K	N	S	L	T	N	T	phosphorylation	target	1085	T	Turn	6	78.5
YIL105C	150	L	T	N	T	S	I	L	S	R	phosphorylation	target	1086	H	AlphaHelix	21	46.5
YIL105C	158	R	A	R	S	S	L	Q	R	Q	phosphorylation	target	1087	H	AlphaHelix	21	64
YIL105C	2	-	-	-	M	S	K	N	N	T	phosphorylation	target	1088	T	Turn	3	110.6
YIL105C	536	S	S	P	N	S	T	G	S	D	phosphorylation	target	1089	T	Turn	13	50.7
YIL105C	147	K	N	S	L	T	N	T	S	I	phosphorylation	target	1090	T	Turn	6	107.6
YIL105C	611	T	N	N	H	T	S	I	N	K	phosphorylation	target	1091	C	Coil	44	125.9
YIL109C	172	M	L	V	P	S	E	L	S	N	phosphorylation	target	1092	T	Turn	14	51.7
YIL109C	175	P	S	E	L	S	N	A	S	P	phosphorylation	target	1093	T	Turn	14	0
YIL109C	481	S	C	Q	D	S	F	Y	K	N	phosphorylation	target	1094	H	AlphaHelix	11	74.8
YIL109C	693	E	I	V	V	S	N	T	A	G	phosphorylation	target	1095	T	Turn	4	52.3
YIL109C	735	D	H	R	A	S	A	L	N	N	phosphorylation	target	1096	H	AlphaHelix	12	14.8
YIL109C	912	L	N	N	E	S	Y	R	E	F	phosphorylation	target	1097	C	Coil	2	21.8
YIL113W	22	G	Q	R	P	S	L	P	M	L	phosphorylation	target	1098	C	Coil	46	115.1
YIL117C	268	K	I	A	S	S	P	S	R	K	phosphorylation	target	1099	C	Coil	85	108.8
YIL117C	288	N	R	N	H	S	K	G	N	L	phosphorylation	target	1100	C	Coil	85	98.2
YIL131C	16	G	K	Y	S	S	Y	T	A	Q	phosphorylation	target	1101	T	Turn	6	101.8
YIL131C	292	I	E	N	P	S	D	L	S	L	phosphorylation	target	1102	C	Coil	3	75.6
YIL135C	102	R	T	N	E	S	I	A	S	Y	phosphorylation	target	1103	C	Coil	44	122.5
YIL135C	189	A	H	P	R	S	P	N	D	H	phosphorylation	target	1104	C	Coil	27	98.3
YIL135C	383	A	Q	P	P	S	I	A	N	M	phosphorylation	target	1105	C	Coil	58	112
YIL135C	418	N	S	N	P	S	S	K	S	N	phosphorylation	target	1106	C	Coil	58	104
YIL135C	421	P	S	S	K	S	N	S	N	S	phosphorylation	target	1107	C	Coil	58	93.1
YIL135C	423	S	K	S	N	S	N	S	T	I	phosphorylation	target	1108	C	Coil	58	95.1
YIL135C	97	H	L	Q	P	S	R	T	N	E	phosphorylation	target	1109	C	Coil	44	104
YIL135C	109	S	Y	Q	T	Y	N	P	D	F	phosphorylation	target	1110	C	Coil	44	207.6
YIL138C	45	N	E	I	K	S	L	S	A	K	phosphorylation	target	1111	H	AlphaHelix	160	82.2
YIL138C	74	L	A	E	D	S	N	N	L	R	phosphorylation	target	1112	H	AlphaHelix	160	72.5
YIL149C	1015	N	K	D	L	S	E	L	V	I	phosphorylation	target	1113	H	AlphaHelix	216	64.7
YIL149C	1038	K	T	K	S	S	L	Y	S	A	phosphorylation	target	1114	H	AlphaHelix	216	57.3
YIL149C	1350	S	E	D	V	S	R	D	H	E	phosphorylation	target	1115	T	Turn	20	135.9
YIL149C	137	Q	G	N	D	S	L	N	D	D	phosphorylation	target	1116	H	AlphaHelix	161	81.2
YIL149C	1492	E	N	A	G	S	L	T	F	L	phosphorylation	target	1117	H	AlphaHelix	66	92.3
YIL149C	1501	D	N	K	G	S	G	E	D	A	phosphorylation	target	1118	C	Coil	27	132.9
YIL149C	1547	K	N	D	V	S	F	N	D	S	phosphorylation	target	1119	C	Coil	58	83.4
YIL149C	197	E	K	L	S	S	F	S	K	K	phosphorylation	target	1120	H	AlphaHelix	161	55.7
YIL149C	295	E	K	D	C	S	L	R	A	I	phosphorylation	target	1121	T	Turn	4	79.9
YIL151C	100	S	R	R	P	S	I	S	R	K	phosphorylation	target	1122	C	Coil	50	117.9
YIL151C	170	I	Y	S	N	S	Q	P	Q	S	phosphorylation	target	1123	C	Coil	37	92.7
YIL151C	448	A	H	R	N	S	Q	L	I	D	phosphorylation	target	1124	H	AlphaHelix	20	7
YIL151C	47	K	R	H	S	S	S	S	H	N	phosphorylation	target	1125	C	Coil	47	117.1
YIL151C	49	H	S	S	S	S	H	N	D	T	phosphorylation	target	1126	T	Turn	3	116.5
YIL151C	1005	R	S	V	I	T	I	R	Q	L	phosphorylation	target	1127	H	AlphaHelix	20	14.4
YIL151C	673	N	S	I	V	T	L	G	N	V	phosphorylation	target	1128	H	AlphaHelix	18	0.8
YIL151C	88	S	A	Q	N	T	P	S	K	T	phosphorylation	target	1129	C	Coil	50	134.3
YIL156W	155	K	R	A	F	S	V	P	A	D	phosphorylation	target	1130	T	Turn	4	86.9
YIL156W	486	D	S	Q	D	S	F	S	A	K	phosphorylation	target	1131	C	Coil	21	111.8
YIL156W	488	Q	D	S	F	S	A	K	E	S	phosphorylation	target	1132	C	Coil	21	102.3
YIL156W	810	K	L	G	R	S	T	E	K	R	phosphorylation	target	1133	C	Coil	3	121.1
YIL156W	863	S	I	V	K	S	K	K	K	K	phosphorylation	target	1134	C	Coil	49	116.4
YIL156W	868	K	K	K	K	S	R	F	F	T	phosphorylation	target	1135	C	Coil	49	87.4
YIL156W	910	E	R	S	R	S	P	F	R	M	phosphorylation	target	1136	T	Turn	5	90.8
YIL156W	925	R	S	S	S	S	T	P	F	S	phosphorylation	target	1137	C	Coil	17	111.5
YIL156W	113	L	K	K	M	Y	E	N	E	M	phosphorylation	target	1138	H	AlphaHelix	15	0.2
YIR033W	255	A	R	R	K	S	G	I	A	D	phosphorylation	target	1139	T	Turn	4	69
YIR033W	663	V	G	N	D	S	P	D	S	G	phosphorylation	target	1140	T	Turn	3	92.2
YIR033W	99	E	E	M	E	S	N	R	A	L	phosphorylation	target	1141	C	Coil	87	97.1
YIR037W	115	K	S	Q	K	S	G	M	L	G	phosphorylation	target	1142	C	Coil	3	61.4
YJL013C	252	N	G	T	S	S	D	V	N	L	phosphorylation	target	1143	C	Coil	2	99
YJL013C	470	S	D	I	I	S	A	V	K	P	phosphorylation	target	1144	C	Coil	116	112.1
YJL026W	167	P	E	A	K	S	F	Y	G	F	phosphorylation	target	1145	H	AlphaHelix	28	34
YJL045W	443	L	G	A	N	S	L	L	D	L	phosphorylation	target	1146	H	AlphaHelix	19	16
YJL058C	100	A	S	N	H	S	L	R	S	N	phosphorylation	target	1147	C	Coil	164	80.1
YJL058C	112	S	A	A	T	S	K	S	G	S	phosphorylation	target	1148	C	Coil	164	98.2
YJL058C	124	G	E	S	H	S	V	D	T	V	phosphorylation	target	1149	C	Coil	164	97.8
YJL058C	152	K	S	L	H	S	T	P	S	G	phosphorylation	target	1150	C	Coil	164	110.3
YJL076W	1024	E	P	V	R	S	S	S	K	I	phosphorylation	target	1151	C	Coil	115	88.1
YJL076W	1032	I	E	A	P	S	P	S	V	N	phosphorylation	target	1152	C	Coil	115	107.6
YJL076W	1034	A	P	S	P	S	V	N	K	K	phosphorylation	target	1153	C	Coil	115	102.3
YJL076W	1056	M	D	M	S	S	P	P	S	V	phosphorylation	target	1154	C	Coil	115	110.1
YJL076W	179	Q	I	P	S	S	S	G	V	L	phosphorylation	target	1155	C	Coil	18	54.6
YJL076W	259	I	R	I	S	S	G	I	D	A	phosphorylation	target	1156	C	Coil	60	118.2
YJL076W	412	E	N	Y	E	S	D	D	S	S	phosphorylation	target	1157	C	Coil	81	99
YJL076W	433	H	S	K	A	S	L	Q	R	S	phosphorylation	target	1158	C	Coil	81	95.2
YJL076W	437	S	L	Q	R	S	Q	S	S	I	phosphorylation	target	1159	C	Coil	81	104.2
YJL076W	440	R	S	Q	S	S	I	A	D	N	phosphorylation	target	1160	C	Coil	81	101.8
YJL076W	48	A	G	D	A	S	L	Q	Y	A	phosphorylation	target	1161	C	Coil	14	113.7
YJL076W	496	P	P	R	K	S	S	L	E	T	phosphorylation	target	1162	C	Coil	146	117.3
YJL076W	613	Q	D	S	D	S	S	S	F	P	phosphorylation	target	1163	C	Coil	146	105.5
YJL076W	615	S	D	S	S	S	F	P	K	S	phosphorylation	target	1164	C	Coil	146	97.9
YJL076W	679	R	T	P	R	S	A	A	K	R	phosphorylation	target	1165	H	AlphaHelix	12	77.4
YJL076W	212	M	R	V	S	T	P	L	A	R	phosphorylation	target	1166	C	Coil	2	73
YJL082W	187	S	S	S	P	S	P	S	E	K	phosphorylation	target	1167	T	Turn	6	53
YJL082W	189	S	P	S	P	S	E	K	S	Q	phosphorylation	target	1168	T	Turn	6	94.5
YJL083W	203	C	S	I	S	S	D	G	E	E	phosphorylation	target	1169	C	Coil	185	98.8
YJL084C	1023	S	R	L	S	S	P	E	K	V	phosphorylation	target	1170	C	Coil	76	107.4
YJL084C	581	K	E	V	L	S	S	P	V	L	phosphorylation	target	1171	H	AlphaHelix	5	90.6
YJL084C	615	F	N	R	N	S	K	S	H	P	phosphorylation	target	1172	C	Coil	21	108.6
YJL084C	617	R	N	S	K	S	H	P	S	D	phosphorylation	target	1173	C	Coil	21	118.6
YJL084C	838	N	R	R	E	S	V	Q	D	N	phosphorylation	target	1174	C	Coil	140	106.9
YJL084C	887	S	T	P	A	S	A	R	S	S	phosphorylation	target	1175	C	Coil	95	132.6
YJL110C	328	P	L	N	A	S	H	S	V	T	phosphorylation	target	1176	C	Coil	165	112.7
YJL110C	333	H	S	V	T	S	K	T	G	A	phosphorylation	target	1177	C	Coil	165	98.5
YJL112W	222	S	S	S	Y	S	P	S	A	L	phosphorylation	target	1178	C	Coil	4	50.1
YJL112W	340	E	S	I	S	S	E	A	S	N	phosphorylation	target	1179	C	Coil	43	109.3
YJL112W	358	R	D	D	N	S	L	N	R	L	phosphorylation	target	1180	T	Turn	13	74.9
YJL112W	55	N	A	S	S	T	S	Y	F	Y	phosphorylation	target	1181	C	Coil	22	115.9
YJL129C	208	D	S	V	H	S	D	Q	N	S	phosphorylation	target	1182	C	Coil	96	105.6
YJL129C	155	R	R	T	K	T	I	L	E	R	phosphorylation	target	1183	H	AlphaHelix	52	84.3
YJL134W	337	P	M	I	Y	T	L	L	I	K	phosphorylation	target	1184	H	AlphaHelix	34	64.4
YJL159W	340	G	R	I	G	S	I	V	A	N	phosphorylation	target	1196	E	Strand	4	0
YJL159W	75	K	R	A	A	S	Q	I	G	D	phosphorylation	target	1197	E	Strand	2	24.6
YJL164C	239	V	P	D	V	T	Y	T	L	C	phosphorylation	target	1198	B	Bridge	1	0.2
YJL164C	240	P	D	V	T	Y	T	L	C	G	phosphorylation	target	1199	C	Coil	5	74.8
YJL165C	391	E	K	A	F	S	I	I	P	S	phosphorylation	target	1200	E	Strand	2	20
YJL165C	60	R	I	I	T	S	N	V	S	S	phosphorylation	target	1201	C	Coil	58	104.2
YJL165C	63	T	S	N	V	S	S	P	S	I	phosphorylation	target	1202	C	Coil	58	111.9
YJL165C	646	N	N	G	S	S	R	L	I	Q	phosphorylation	target	1203	C	Coil	11	124.4
YJR009C	87	L	P	W	A	S	L	N	I	D	phosphorylation	target	1204	G	310Helix	4	90.4
YJR045C	139	G	Q	T	Y	S	P	A	Q	I	phosphorylation	target	1205	C	Coil	1	2.8
YJR045C	355	G	L	S	T	S	D	I	S	E	phosphorylation	target	1206	T	Turn	5	96.2
YJR045C	623	E	L	Q	T	S	S	M	K	L	phosphorylation	target	1207	H	AlphaHelix	32	18.4
YJR045C	137	A	R	G	Q	T	Y	S	P	A	phosphorylation	target	1208	E	Strand	3	68.8
YJR045C	169	N	A	V	V	T	V	P	A	Y	phosphorylation	target	1209	E	Strand	6	0
YJR045C	21	F	R	I	A	T	R	L	Q	S	phosphorylation	target	1210	T	Turn	4	97.4
YJR045C	457	A	A	G	Q	T	S	V	E	I	phosphorylation	target	1211	C	Coil	1	70.2
YJR045C	71	V	V	A	F	T	K	E	G	E	phosphorylation	target	1212	T	Turn	4	16.3
YJR048W	53	A	E	G	Y	S	Y	T	D	A	phosphorylation	target	1213	C	Coil	3	92.3
YJR049C	499	N	N	N	G	S	D	D	E	S	phosphorylation	target	1214	C	Coil	57	97.9
YJR049C	74	N	K	D	S	S	L	V	N	G	phosphorylation	target	1215	C	Coil	15	116.7
YJR059W	15	D	K	S	P	S	V	S	T	L	phosphorylation	target	1216	C	Coil	15	49.9
YJR059W	190	P	Y	G	I	S	P	N	H	A	phosphorylation	target	1217	C	Coil	9	105.4
YJR059W	245	M	K	Q	Y	S	V	H	L	T	phosphorylation	target	1218	T	Turn	4	3.1
YJR059W	623	S	K	P	R	S	M	L	E	I	phosphorylation	target	1219	C	Coil	11	66.9
YJR059W	632	A	E	S	P	S	L	K	Q	K	phosphorylation	target	1220	C	Coil	63	103.4
YJR059W	65	S	G	S	G	S	G	G	N	S	phosphorylation	target	1221	C	Coil	78	123.4
YJR059W	69	S	G	G	N	S	P	S	S	S	phosphorylation	target	1222	C	Coil	78	103.5
YJR059W	774	P	N	V	S	S	S	S	N	S	phosphorylation	target	1223	C	Coil	64	94.5
YJR059W	784	R	S	L	G	S	P	S	V	S	phosphorylation	target	1224	C	Coil	64	116.6
YJR059W	817	S	A	F	I	S	R	-	-	-	phosphorylation	target	1225	T	Turn	7	106
YJR059W	586	L	R	K	S	T	S	T	N	D	phosphorylation	target	1226	T	Turn	4	156
YJR059W	737	H	N	G	P	T	P	L	P	A	phosphorylation	target	1227	C	Coil	64	135.4
YJR066W	807	D	Q	S	N	S	F	K	R	E	phosphorylation	target	1228	H	AlphaHelix	18	41.7
YJR091C	157	A	P	R	G	S	S	D	S	F	phosphorylation	target	1229	C	Coil	301	110.5
YJR091C	177	N	T	M	S	S	Q	I	T	S	phosphorylation	target	1230	C	Coil	301	107.7
YJR091C	183	I	T	S	I	S	S	I	A	P	phosphorylation	target	1231	C	Coil	301	117.8
YJR091C	184	T	S	I	S	S	I	A	P	K	phosphorylation	target	1232	C	Coil	301	123.3
YJR091C	273	T	R	Q	R	S	Q	S	N	A	phosphorylation	target	1233	C	Coil	301	118
YJR091C	953	G	L	S	V	S	S	V	K	S	phosphorylation	target	1234	C	Coil	104	110.6
YJR127C	322	V	H	S	A	S	S	D	A	V	phosphorylation	target	1235	C	Coil	106	102.6
YJR127C	380	Q	V	G	F	S	T	P	Q	M	phosphorylation	target	1236	C	Coil	106	121.9
YJR127C	730	V	L	T	L	S	F	P	G	E	phosphorylation	target	1237	C	Coil	27	85.8
YJR127C	332	D	R	A	N	T	P	S	S	M	phosphorylation	target	1238	C	Coil	106	128.8
YJR127C	665	D	L	P	S	T	P	Q	N	Q	phosphorylation	target	1239	C	Coil	70	112.2
YJR127C	798	Y	V	T	Y	Y	K	E	E	F	phosphorylation	target	1240	H	AlphaHelix	15	0
YJR148W	322	A	A	I	V	S	P	I	K	E	phosphorylation	target	1241	E	Strand	10	0.6
YJR148W	51	K	G	W	G	T	P	E	I	K	phosphorylation	target	1242	C	Coil	3	62.2
YKL008C	395	D	R	S	D	S	E	S	D	E	phosphorylation	target	1243	T	Turn	13	68.3
YKL008C	397	S	D	S	E	S	D	E	E	S	phosphorylation	target	1244	T	Turn	13	46.8
YKL020C	331	N	A	Q	V	S	P	M	T	N	phosphorylation	target	1245	C	Coil	192	115.2
YKL020C	827	E	R	N	V	S	Q	S	S	F	phosphorylation	target	1246	T	Turn	14	68.8
YKL020C	830	V	S	Q	S	S	F	N	S	S	phosphorylation	target	1247	T	Turn	14	52.8
YKL020C	871	N	D	N	T	S	F	S	I	L	phosphorylation	target	1248	C	Coil	84	101
YKL027W	122	F	D	Q	V	S	L	S	S	L	phosphorylation	target	1249	C	Coil	1	43.5
YKL035W	102	V	S	N	L	S	K	L	A	V	phosphorylation	target	1250	G	310Helix	6	69.9
YKL035W	37	K	L	A	D	S	S	K	L	D	phosphorylation	target	1251	H	AlphaHelix	28	42
YKL035W	349	Q	K	T	I	T	R	D	G	H	phosphorylation	target	1252	E	Strand	10	86.5
YKL035W	389	L	P	V	K	T	C	S	D	L	phosphorylation	target	1253	C	Coil	3	63.3
YKL038W	1098	T	G	G	L	S	S	T	T	R	phosphorylation	target	1254	C	Coil	11	95.4
YKL038W	141	N	T	V	P	S	T	P	S	R	phosphorylation	target	1255	C	Coil	80	119.9
YKL038W	202	Q	R	K	G	S	I	D	S	L	phosphorylation	target	1256	C	Coil	143	119.1
YKL038W	208	D	S	L	Q	S	D	I	S	V	phosphorylation	target	1257	C	Coil	143	107.6
YKL038W	23	G	T	S	N	S	P	D	D	M	phosphorylation	target	1258	C	Coil	47	102
YKL038W	359	S	R	Q	G	S	V	A	S	E	phosphorylation	target	1259	C	Coil	152	109.1
YKL038W	414	S	A	P	V	S	V	T	L	S	phosphorylation	target	1260	C	Coil	152	111.1
YKL038W	495	D	S	S	I	S	I	T	S	K	phosphorylation	target	1261	C	Coil	152	117.1
YKL038W	625	T	R	R	D	S	H	N	E	V	phosphorylation	target	1262	H	AlphaHelix	45	57
YKL038W	962	Q	E	G	P	S	A	M	G	S	phosphorylation	target	1263	C	Coil	26	123.3
YKL039W	472	G	D	L	Q	S	F	D	D	Q	phosphorylation	target	1264	T	Turn	21	51
YKL062W	161	E	K	V	F	S	P	M	N	P	phosphorylation	target	1265	T	Turn	3	99.9
YKL062W	178	N	I	E	L	S	P	H	Q	H	phosphorylation	target	1266	C	Coil	34	112.3
YKL062W	272	S	S	F	P	S	M	T	D	S	phosphorylation	target	1267	C	Coil	293	101.9
YKL062W	281	R	N	S	I	S	H	S	I	E	phosphorylation	target	1268	C	Coil	293	105.7
YKL062W	295	H	K	N	S	S	N	S	K	P	phosphorylation	target	1269	C	Coil	293	107.9
YKL062W	316	E	R	R	G	S	T	I	S	P	phosphorylation	target	1270	C	Coil	293	132
YKL062W	319	G	S	T	I	S	P	T	T	T	phosphorylation	target	1271	C	Coil	293	106.5
YKL062W	445	N	I	L	K	S	S	P	A	Q	phosphorylation	target	1272	C	Coil	293	127.9
YKL062W	446	I	L	K	S	S	P	A	Q	D	phosphorylation	target	1273	C	Coil	293	115.7
YKL062W	68	F	S	M	D	S	P	H	R	T	phosphorylation	target	1274	C	Coil	96	99.8
YKL062W	9	G	P	N	S	S	F	V	R	H	phosphorylation	target	1275	C	Coil	96	99.5
YKL062W	91	T	A	N	N	S	L	M	N	L	phosphorylation	target	1276	C	Coil	96	94.9
YKL062W	184	H	Q	H	A	T	S	P	K	T	phosphorylation	target	1277	C	Coil	34	140.4
YKL062W	274	F	P	S	M	T	D	S	R	N	phosphorylation	target	1278	C	Coil	293	101.2
YKL062W	322	I	S	P	T	T	T	I	N	N	phosphorylation	target	1279	C	Coil	293	142
YKL062W	323	S	P	T	T	T	I	N	N	S	phosphorylation	target	1280	C	Coil	293	123.1
YKL062W	560	R	K	S	I	T	T	I	D	P	phosphorylation	target	1281	T	Turn	4	15
YKL068W	643	K	R	N	S	S	L	T	S	A	phosphorylation	target	1282	C	Coil	15	84.9
YKL072W	670	D	V	E	A	S	V	D	H	F	phosphorylation	target	1283	H	AlphaHelix	94	66.9
YKL093W	102	S	R	N	G	S	V	S	E	A	phosphorylation	target	1284	C	Coil	32	120.3
YKL093W	68	F	Q	P	D	S	S	P	C	N	phosphorylation	target	1285	T	Turn	3	117.3
YKL093W	98	E	L	A	P	S	R	N	G	S	phosphorylation	target	1286	C	Coil	32	109
YKL093W	136	R	K	A	K	T	T	S	Y	F	phosphorylation	target	1287	C	Coil	33	134.6
YKL104C	636	P	K	V	V	S	S	I	E	Q	phosphorylation	target	1288	H	AlphaHelix	14	50.8
YKL104C	713	N	L	A	K	S	V	T	V	E	phosphorylation	target	1289	C	Coil	7	7.6
YKL105C	1058	F	G	N	K	S	Q	L	S	N	phosphorylation	target	1290	C	Coil	167	101.8
YKL105C	38	Q	Y	N	Q	S	F	T	S	R	phosphorylation	target	1291	T	Turn	7	109.5
YKL105C	672	L	K	H	P	S	E	Y	S	T	phosphorylation	target	1292	C	Coil	34	84.9
YKL105C	696	E	V	S	Q	S	G	T	N	M	phosphorylation	target	1293	C	Coil	34	125.9
YKL105C	752	P	Q	L	R	S	D	L	K	Q	phosphorylation	target	1294	C	Coil	47	88.3
YKL105C	769	S	S	I	Y	S	I	E	T	S	phosphorylation	target	1295	C	Coil	158	114.2
YKL105C	852	V	Y	P	A	S	D	S	S	S	phosphorylation	target	1296	C	Coil	158	95.9
YKL105C	856	S	D	S	S	S	S	P	P	Y	phosphorylation	target	1297	C	Coil	158	115.9
YKL126W	343	N	K	P	L	S	I	D	D	F	phosphorylation	target	1298	C	Coil	3	42.4
YKL126W	46	E	H	D	A	S	I	T	R	S	phosphorylation	target	1299	C	Coil	85	106
YKL126W	678	V	Q	G	R	S	I	R	-	-	phosphorylation	target	1300	C	Coil	4	109.7
YKL126W	121	S	G	M	M	T	I	K	V	Y	phosphorylation	target	1301	E	Strand	11	37.5
YKL126W	662	F	G	G	W	T	Y	V	G	N	phosphorylation	target	1302	C	Coil	1	57.8
YKL126W	511	G	T	P	E	Y	L	A	P	E	phosphorylation	target	1303	G	310Helix	3	9.4
YKL127W	105	H	I	I	R	T	Y	E	E	K	phosphorylation	target	1304	H	AlphaHelix	10	71.2
YKL127W	96	G	L	L	S	T	P	A	A	S	phosphorylation	target	1305	H	AlphaHelix	10	0
YKL127W	106	I	I	R	T	Y	E	E	K	C	phosphorylation	target	1306	T	Turn	8	30.5
YKL129C	1136	P	G	S	G	S	S	S	E	L	phosphorylation	target	1307	T	Turn	3	40.6
YKL129C	1138	S	G	S	S	S	E	L	P	L	phosphorylation	target	1308	T	Turn	3	64.2
YKL166C	22	A	K	T	E	T	T	P	D	N	phosphorylation	target	1309	C	Coil	50	128.2
YKL168C	105	G	A	S	N	S	P	T	R	H	phosphorylation	target	1310	C	Coil	75	97.3
YKL168C	36	R	S	R	D	S	S	P	I	N	phosphorylation	target	1311	C	Coil	48	121.1
YKL168C	378	I	N	S	L	S	S	R	I	H	phosphorylation	target	1312	H	AlphaHelix	23	29.1
YKL198C	87	K	R	S	L	S	S	A	S	T	phosphorylation	target	1313	C	Coil	121	106.2
YKL203C	1121	S	E	M	S	S	R	I	V	Q	phosphorylation	target	1314	H	AlphaHelix	13	55.5
YKL203C	1495	M	K	S	Q	S	P	D	K	E	phosphorylation	target	1315	T	Turn	4	23.9
YKL203C	2009	L	R	E	I	S	F	Q	N	S	phosphorylation	target	1316	H	AlphaHelix	27	53.9
YKL203C	2013	S	F	Q	N	S	F	G	R	D	phosphorylation	target	1317	H	AlphaHelix	27	56.2
YKL203C	46	M	S	T	T	S	N	T	D	S	phosphorylation	target	1318	C	Coil	74	108.8
YKL203C	50	S	N	T	D	S	N	H	N	G	phosphorylation	target	1319	C	Coil	74	109.6
YKL203C	65	V	I	T	G	S	A	G	H	I	phosphorylation	target	1320	C	Coil	74	131.5
YKL203C	45	E	M	S	T	T	S	N	T	D	phosphorylation	target	1321	C	Coil	74	143.9
YKR003W	12	V	G	S	D	S	H	R	L	S	phosphorylation	target	1322	C	Coil	22	110.9
YKR003W	19	L	S	K	S	S	F	S	S	N	phosphorylation	target	1323	C	Coil	22	118.8
YKR003W	25	S	S	N	K	S	S	H	S	A	phosphorylation	target	1324	T	Turn	3	87.5
YKR003W	299	K	Q	P	R	S	S	P	K	V	phosphorylation	target	1325	T	Turn	6	35
YKR003W	307	V	F	L	D	T	H	K	E	S	phosphorylation	target	1326	T	Turn	4	9.3
YKR010C	397	I	E	A	F	S	D	E	E	D	phosphorylation	target	1327	C	Coil	136	100.4
YKR010C	455	K	N	V	V	S	P	P	F	F	phosphorylation	target	1328	C	Coil	136	108.7
YKR010C	674	Q	A	I	P	S	S	L	E	R	phosphorylation	target	1329	C	Coil	103	116.9
YKR018C	239	T	E	R	L	S	G	A	H	I	phosphorylation	target	1330	H	AlphaHelix	19	7.4
YKR019C	132	S	D	N	N	S	S	H	S	S	phosphorylation	target	1331	C	Coil	221	89.2
YKR019C	133	D	N	N	S	S	H	S	S	A	phosphorylation	target	1332	C	Coil	221	88.8
YKR019C	195	G	R	R	L	S	S	S	S	M	phosphorylation	target	1333	C	Coil	221	105.6
YKR019C	246	D	S	R	H	S	L	N	P	D	phosphorylation	target	1334	C	Coil	221	113.2
YKR019C	256	S	D	V	I	S	N	R	S	Q	phosphorylation	target	1335	C	Coil	221	96.6
YKR021W	157	K	S	G	A	S	V	Y	I	P	phosphorylation	target	1336	T	Turn	2	63.4
YKR021W	184	R	N	S	L	S	S	D	N	L	phosphorylation	target	1337	C	Coil	54	118.5
YKR021W	685	V	D	P	P	S	Y	F	D	V	phosphorylation	target	1338	C	Coil	2	56.3
YKR028W	857	D	D	Y	D	S	D	D	G	K	phosphorylation	target	1339	C	Coil	40	112.1
YKR028W	199	D	S	E	E	T	S	I	T	L	phosphorylation	target	1340	T	Turn	7	132.2
YKR028W	202	E	T	S	I	T	L	P	P	E	phosphorylation	target	1341	C	Coil	7	113.6
YKR029C	36	S	K	I	G	S	K	T	D	T	phosphorylation	target	1342	C	Coil	44	121.1
YKR036C	40	K	Y	I	T	S	P	I	Y	R	phosphorylation	target	1343	C	Coil	1	23
YKR036C	134	V	D	G	A	T	N	S	D	K	phosphorylation	target	1344	C	Coil	10	123.8
YKR072C	124	K	S	P	N	S	N	P	A	P	phosphorylation	target	1345	C	Coil	247	87.1
YKR072C	18	D	H	N	Q	S	I	E	C	P	phosphorylation	target	1346	C	Coil	247	115.2
YKR072C	25	C	P	R	F	S	R	G	Q	K	phosphorylation	target	1347	C	Coil	247	105.9
YKR072C	54	S	G	R	Q	S	I	S	P	T	phosphorylation	target	1348	C	Coil	247	100.5
YKR072C	60	S	P	T	L	S	N	A	T	T	phosphorylation	target	1349	C	Coil	247	112.7
YKR072C	69	T	T	T	K	S	I	M	N	A	phosphorylation	target	1350	C	Coil	247	113
YKR072C	58	S	I	S	P	T	L	S	N	A	phosphorylation	target	1351	C	Coil	247	119.1
YKR077W	157	I	I	K	P	S	P	K	K	L	phosphorylation	target	1352	C	Coil	38	99.3
YKR084C	206	L	Q	R	E	S	E	T	M	G	phosphorylation	target	1353	H	AlphaHelix	14	0
YKR084C	248	R	A	N	F	T	I	V	D	A	phosphorylation	target	1354	E	Strand	7	0.2
YKR089C	183	Q	K	L	E	S	P	L	Y	D	phosphorylation	target	1355	T	Turn	4	17.2
YKR089C	472	F	V	D	G	S	V	D	N	D	phosphorylation	target	1356	G	310Helix	3	15.3
YKR089C	55	S	K	D	N	S	D	V	E	R	phosphorylation	target	1357	C	Coil	79	94.9
YKR089C	756	F	S	V	A	S	P	T	S	R	phosphorylation	target	1358	C	Coil	207	106.8
YKR091W	225	R	T	Q	S	T	Q	E	N	S	phosphorylation	target	1359	T	Turn	2	120.8
YKR091W	86	P	I	T	P	T	T	P	R	S	phosphorylation	target	1360	T	Turn	3	127.2
YKR095W	1192	K	L	D	N	S	R	V	E	K	phosphorylation	target	1361	H	AlphaHelix	48	49.3
YKR095W	384	A	K	S	S	S	D	F	I	F	phosphorylation	target	1362	H	AlphaHelix	112	78.9
YKR095W	492	L	I	T	N	S	V	S	N	D	phosphorylation	target	1363	H	AlphaHelix	112	32.1
YKR095W	921	T	D	A	Y	S	Q	I	K	E	phosphorylation	target	1364	T	Turn	55	50.2
YKR095W	1730	F	N	P	F	T	S	P	S	P	phosphorylation	target	1365	C	Coil	202	113.4
YKR095W	1847	E	D	D	T	T	E	N	I	N	phosphorylation	target	1366	C	Coil	202	114.1
YKR095W	1043	A	Q	N	N	Y	E	Q	E	L	phosphorylation	target	1367	H	AlphaHelix	164	180
YKR096W	191	F	Q	R	K	S	N	N	S	Q	phosphorylation	target	1368	C	Coil	209	110.8
YKR096W	303	Q	L	T	N	S	Q	T	T	E	phosphorylation	target	1369	C	Coil	2	58
YKR098C	229	K	T	L	S	S	P	A	T	A	phosphorylation	target	1370	C	Coil	140	14.8
YKR098C	255	D	S	S	S	S	L	S	K	V	phosphorylation	target	1371	C	Coil	140	94.9
YKR098C	226	A	L	F	K	T	L	S	S	P	phosphorylation	target	1372	C	Coil	140	78.5
YKR098C	507	I	N	L	F	T	G	D	E	E	phosphorylation	target	1373	H	AlphaHelix	9	35.4
YKR098C	526	N	C	R	I	T	D	S	K	S	phosphorylation	target	1374	H	AlphaHelix	20	76.7
YKR100C	247	N	G	N	I	S	N	A	S	F	phosphorylation	target	1375	C	Coil	37	100.7
YKR100C	250	I	S	N	A	S	F	H	T	R	phosphorylation	target	1376	C	Coil	37	96.4
YKR100C	67	P	L	R	D	S	K	D	E	A	phosphorylation	target	1377	T	Turn	19	103
YLL010C	64	N	S	A	A	T	F	S	S	T	phosphorylation	target	1378	C	Coil	73	112.3
YLL021W	1006	V	K	M	E	S	P	N	L	K	phosphorylation	target	1379	C	Coil	359	61.2
YLL021W	1080	S	Q	I	V	S	P	E	L	A	phosphorylation	target	1380	C	Coil	359	77.9
YLL021W	1180	E	V	H	T	S	E	E	D	I	phosphorylation	target	1381	C	Coil	122	91.4
YLL021W	347	T	I	D	E	S	F	Q	K	E	phosphorylation	target	1382	H	AlphaHelix	98	64.1
YLL021W	4	-	-	G	T	S	S	E	V	S	phosphorylation	target	1383	T	Turn	4	124.4
YLL021W	5	-	G	T	S	S	E	V	S	L	phosphorylation	target	1384	T	Turn	4	83.3
YLL021W	653	K	A	V	T	S	A	S	N	S	phosphorylation	target	1385	C	Coil	152	102.6
YLL021W	657	S	A	S	N	S	A	S	S	N	phosphorylation	target	1386	C	Coil	152	121.4
YLL021W	715	K	P	T	S	S	I	A	D	K	phosphorylation	target	1387	C	Coil	152	100.6
YLL021W	865	E	K	G	A	S	V	E	S	V	phosphorylation	target	1388	C	Coil	359	99.7
YLL021W	958	T	A	Q	E	S	I	K	S	P	phosphorylation	target	1389	C	Coil	359	82
YLL021W	1179	A	E	V	H	T	S	E	E	D	phosphorylation	target	1390	C	Coil	122	108.7
YLL021W	244	T	P	T	T	T	H	K	N	Y	phosphorylation	target	1391	C	Coil	108	100.1
YLL021W	833	I	K	E	I	T	S	S	E	M	phosphorylation	target	1392	C	Coil	359	115.7
YLL021W	487	T	S	I	R	Y	F	S	V	Y	phosphorylation	target	1393	H	AlphaHelix	24	117.9
YLL045C	255	K	T	S	D	S	A	-	-	-	phosphorylation	target	1394	H	AlphaHelix	16	108.4
YLL045C	29	P	L	T	H	S	T	P	K	N	phosphorylation	target	1395	C	Coil	7	111.1
YLL048C	1519	S	S	T	N	S	E	N	V	N	phosphorylation	target	1396	T	Turn	4	71.9
YLL048C	953	A	A	K	S	S	T	S	L	S	phosphorylation	target	1397	H	AlphaHelix	25	87.2
YLL048C	973	V	N	N	N	S	S	H	F	E	phosphorylation	target	1398	C	Coil	15	73.9
YLR019W	155	D	R	N	S	S	I	N	D	E	phosphorylation	target	1399	C	Coil	115	92.1
YLR019W	293	T	A	S	V	S	R	Y	A	N	phosphorylation	target	1400	H	AlphaHelix	11	35.4
YLR019W	337	G	R	P	L	S	E	T	I	I	phosphorylation	target	1401	G	310Helix	3	41.1
YLR019W	71	S	S	S	D	S	G	S	N	A	phosphorylation	target	1402	C	Coil	115	111.1
YLR020C	107	T	S	N	A	S	L	S	E	N	phosphorylation	target	1403	T	Turn	3	94.8
YLR020C	353	F	G	R	R	S	F	I	P	L	phosphorylation	target	1404	E	Strand	2	14.1
YLR020C	78	I	S	S	T	T	P	L	D	L	phosphorylation	target	1405	T	Turn	7	2.8
YLR028C	35	R	I	L	A	S	G	G	T	A	phosphorylation	target	1406	C	Coil	1	8.9
YLR029C	198	Q	N	T	L	S	L	W	R	Y	phosphorylation	target	1407	C	Coil	4	74.1
YLR029C	196	K	R	Q	N	T	L	S	L	W	phosphorylation	target	1408	C	Coil	4	80.5
YLR029C	80	P	K	G	A	T	Y	G	K	P	phosphorylation	target	1409	C	Coil	5	31.5
YLR029C	85	Y	G	K	P	T	N	Q	G	V	phosphorylation	target	1410	G	310Helix	3	120
YLR043C	13	S	E	F	D	S	A	I	A	Q	phosphorylation	target	1411	H	AlphaHelix	9	73.2
YLR072W	120	R	P	S	I	S	N	C	S	S	phosphorylation	target	1412	C	Coil	26	104.9
YLR072W	123	I	S	N	C	S	S	R	S	S	phosphorylation	target	1413	C	Coil	26	115.3
YLR072W	140	F	S	L	K	S	N	S	Q	D	phosphorylation	target	1414	C	Coil	21	123.7
YLR072W	45	F	Q	K	S	S	T	E	H	M	phosphorylation	target	1415	C	Coil	71	115
YLR072W	343	D	Y	M	G	T	P	R	A	S	phosphorylation	target	1416	C	Coil	22	136.7
YLR096W	328	D	D	E	N	S	S	I	L	H	phosphorylation	target	1417	H	AlphaHelix	10	59.9
YLR096W	615	T	S	R	K	S	S	D	I	H	phosphorylation	target	1418	C	Coil	154	95.1
YLR096W	616	S	R	K	S	S	D	I	H	T	phosphorylation	target	1419	C	Coil	154	109.5
YLR096W	663	F	R	R	I	S	Q	S	G	Q	phosphorylation	target	1420	C	Coil	154	73.9
YLR096W	876	S	T	T	Y	S	N	D	T	N	phosphorylation	target	1421	C	Coil	36	74.4
YLR096W	885	N	R	L	T	S	V	Y	S	Q	phosphorylation	target	1422	H	AlphaHelix	10	78.8
YLR096W	554	P	D	I	M	T	K	M	R	S	phosphorylation	target	1423	C	Coil	47	124.7
YLR108C	289	T	E	T	D	S	G	N	N	D	phosphorylation	target	1424	C	Coil	44	118.2
YLR131C	113	Y	S	K	K	S	M	S	S	H	phosphorylation	target	1425	C	Coil	43	96.1
YLR131C	296	S	P	R	M	S	N	T	S	I	phosphorylation	target	1426	C	Coil	287	112.7
YLR131C	299	M	S	N	T	S	I	N	G	S	phosphorylation	target	1427	C	Coil	287	113.9
YLR131C	305	N	G	S	P	S	R	K	Y	H	phosphorylation	target	1428	C	Coil	287	116.8
YLR131C	491	P	I	K	N	S	L	P	Q	K	phosphorylation	target	1429	C	Coil	287	112.5
YLR131C	562	P	T	L	H	S	T	S	P	L	phosphorylation	target	1430	C	Coil	287	102.8
YLR131C	564	L	H	S	T	S	P	L	P	D	phosphorylation	target	1431	C	Coil	287	114.5
YLR131C	531	L	E	I	K	T	P	I	R	N	phosphorylation	target	1432	C	Coil	287	133.3
YLR133W	30	Q	R	R	H	S	L	T	R	Q	phosphorylation	target	1433	C	Coil	40	89.8
YLR133W	5	M	V	Q	E	S	R	P	G	S	phosphorylation	target	1434	C	Coil	40	124.3
YLR133W	85	P	R	R	A	S	A	T	D	V	phosphorylation	target	1435	T	Turn	3	107.5
YLR133W	96	S	L	G	S	T	S	S	E	Y	phosphorylation	target	1436	C	Coil	12	89.8
YLR136C	68	S	S	A	V	S	F	S	P	P	phosphorylation	target	1437	C	Coil	58	113.7
YLR174W	94	K	M	W	K	S	P	N	G	T	phosphorylation	target	1438	C	Coil	8	35
YLR174W	77	C	A	T	I	T	P	D	E	A	phosphorylation	target	1439	C	Coil	7	72.4
YLR180W	159	R	R	D	G	S	L	A	W	L	phosphorylation	target	1440	T	Turn	5	78.6
YLR183C	474	T	G	L	R	S	C	R	R	T	phosphorylation	target	1441	T	Turn	9	80.9
YLR183C	88	Q	L	A	E	T	S	P	K	F	phosphorylation	target	1442	C	Coil	37	134.6
YLR187W	44	S	L	S	A	S	A	S	R	L	phosphorylation	target	1443	T	Turn	3	99.7
YLR187W	466	G	M	M	K	S	P	A	I	S	phosphorylation	target	1444	C	Coil	5	61.6
YLR187W	471	P	A	I	S	S	A	E	L	F	phosphorylation	target	1445	H	AlphaHelix	5	41.9
YLR187W	514	A	S	V	N	S	H	A	T	S	phosphorylation	target	1446	C	Coil	129	92.6
YLR187W	538	N	D	S	V	S	A	Q	S	S	phosphorylation	target	1447	C	Coil	129	110.5
YLR187W	568	N	S	E	R	S	F	G	S	G	phosphorylation	target	1448	C	Coil	129	100.8
YLR187W	58	S	T	P	G	S	P	T	L	D	phosphorylation	target	1449	C	Coil	21	99.8
YLR187W	580	K	I	T	D	S	N	L	E	N	phosphorylation	target	1450	C	Coil	129	99.4
YLR187W	6	K	R	I	F	S	G	V	K	S	phosphorylation	target	1451	C	Coil	43	110.9
YLR187W	614	A	A	E	L	S	A	L	Y	D	phosphorylation	target	1452	H	AlphaHelix	12	40
YLR187W	726	S	E	A	L	S	D	T	A	E	phosphorylation	target	1453	T	Turn	12	82.5
YLR187W	814	T	E	T	L	S	A	S	D	R	phosphorylation	target	1454	C	Coil	238	123.1
YLR187W	870	P	Q	T	S	S	F	G	Y	R	phosphorylation	target	1455	C	Coil	238	89
YLR187W	517	N	S	H	A	T	S	V	K	Q	phosphorylation	target	1456	C	Coil	129	141.3
YLR187W	1024	S	T	N	P	Y	S	S	-	-	phosphorylation	target	1457	C	Coil	238	201.4
YLR187W	942	R	N	N	T	Y	G	S	G	N	phosphorylation	target	1458	C	Coil	238	219.9
YLR223C	41	K	S	R	Q	S	P	P	T	L	phosphorylation	target	1459	C	Coil	126	112.1
YLR223C	88	A	K	N	I	S	N	N	S	Q	phosphorylation	target	1460	C	Coil	126	95.7
YLR228C	3	-	-	-	T	S	D	D	G	N	phosphorylation	target	1461	C	Coil	17	103.6
YLR228C	464	S	E	A	L	S	P	R	S	S	phosphorylation	target	1462	C	Coil	129	111.8
YLR248W	515	F	Q	R	D	S	S	L	L	F	phosphorylation	target	1463	T	Turn	7	83.4
YLR248W	350	E	G	I	F	T	P	G	V	G	phosphorylation	target	1464	B	Bridge	1	68
YLR249W	1039	D	A	Y	V	S	S	D	E	E	phosphorylation	target	1465	C	Coil	3	44.1
YLR249W	1040	A	Y	V	S	S	D	E	E	F	phosphorylation	target	1466	T	Turn	4	67.1
YLR249W	176	I	P	V	L	S	E	T	M	W	phosphorylation	target	1467	H	AlphaHelix	38	21.8
YLR249W	2	-	-	-	M	S	D	S	Q	Q	phosphorylation	target	1468	C	Coil	2	64.2
YLR249W	31	H	E	I	A	S	E	V	A	S	phosphorylation	target	1469	H	AlphaHelix	14	60.8
YLR249W	35	S	E	V	A	S	F	L	N	G	phosphorylation	target	1470	H	AlphaHelix	14	80
YLR249W	4	-	M	S	D	S	Q	Q	S	I	phosphorylation	target	1471	H	AlphaHelix	18	33.7
YLR249W	470	G	C	G	K	S	T	L	M	R	phosphorylation	target	1472	H	AlphaHelix	10	46.3
YLR249W	504	D	G	T	H	S	D	T	S	V	phosphorylation	target	1473	T	Turn	10	54.1
YLR249W	7	D	S	Q	Q	S	I	K	V	L	phosphorylation	target	1474	H	AlphaHelix	18	14.4
YLR249W	753	D	K	T	P	S	E	Y	I	Q	phosphorylation	target	1475	H	AlphaHelix	9	4.4
YLR249W	802	A	G	I	H	S	R	R	K	F	phosphorylation	target	1476	E	Strand	14	27.7
YLR249W	848	E	L	V	E	S	H	S	K	M	phosphorylation	target	1477	T	Turn	2	2.4
YLR249W	850	V	E	S	H	S	K	M	V	A	phosphorylation	target	1478	H	AlphaHelix	15	27.1
YLR249W	864	E	A	L	A	S	G	Q	F	R	phosphorylation	target	1479	H	AlphaHelix	15	44.4
YLR249W	892	I	V	S	H	S	R	I	R	G	phosphorylation	target	1480	C	Coil	2	33.8
YLR249W	898	I	R	G	L	S	G	G	Q	K	phosphorylation	target	1481	C	Coil	2	64
YLR249W	974	R	M	T	P	S	G	H	N	W	phosphorylation	target	1482	E	Strand	5	58
YLR249W	198	M	T	K	A	T	E	T	V	D	phosphorylation	target	1483	H	AlphaHelix	16	5.4
YLR249W	200	K	A	T	E	T	V	D	N	K	phosphorylation	target	1484	C	Coil	3	9
YLR249W	22	L	S	V	A	T	A	D	N	R	phosphorylation	target	1485	T	Turn	3	73.8
YLR249W	449	L	L	N	K	T	Q	L	R	L	phosphorylation	target	1486	E	Strand	12	3.7
YLR249W	661	E	G	V	K	T	K	Q	K	A	phosphorylation	target	1487	B	Bridge	1	16.2
YLR249W	751	H	L	D	K	T	P	S	E	Y	phosphorylation	target	1488	C	Coil	1	15.4
YLR249W	762	W	R	F	Q	T	G	E	D	R	phosphorylation	target	1489	T	Turn	3	51.3
YLR249W	768	E	D	R	E	T	M	D	R	A	phosphorylation	target	1490	H	AlphaHelix	5	51.2
YLR249W	793	K	I	E	G	T	P	R	R	I	phosphorylation	target	1491	E	Strand	14	46.3
YLR249W	972	D	G	R	M	T	P	S	G	H	phosphorylation	target	1492	E	Strand	5	101.6
YLR249W	1037	L	G	D	A	Y	V	S	S	D	phosphorylation	target	1493	C	Coil	3	73.1
YLR258W	469	F	N	S	P	S	D	R	V	K	phosphorylation	target	1494	T	Turn	5	68.7
YLR258W	663	L	R	S	N	S	T	V	Y	M	phosphorylation	target	1495	C	Coil	21	116.5
YLR260W	168	S	P	L	S	S	S	M	S	N	phosphorylation	target	1496	C	Coil	62	105.6
YLR260W	169	P	L	S	S	S	M	S	N	I	phosphorylation	target	1497	C	Coil	62	96.6
YLR260W	52	A	D	K	R	S	R	S	S	I	phosphorylation	target	1498	T	Turn	4	91.2
YLR260W	55	R	S	R	S	S	I	D	N	I	phosphorylation	target	1499	C	Coil	25	102.4
YLR260W	686	T	D	F	D	S	M	-	-	-	phosphorylation	target	1500	G	310Helix	3	98.6
YLR264W	37	L	E	D	T	S	R	T	I	V	phosphorylation	target	1501	T	Turn	6	101
YLR264W	36	F	L	E	D	T	S	R	T	I	phosphorylation	target	1502	T	Turn	6	100.8
YLR270W	76	C	E	N	E	Y	S	C	I	N	phosphorylation	target	1503	T	Turn	8	37.5
YLR273C	446	D	M	S	D	S	S	Y	D	L	phosphorylation	target	1504	C	Coil	90	112.3
YLR273C	631	R	T	S	L	S	P	N	K	I	phosphorylation	target	1505	C	Coil	153	118.3
YLR273C	645	Y	F	Y	K	S	P	S	P	-	phosphorylation	target	1506	C	Coil	153	107.2
YLR293C	155	I	S	A	K	S	N	Y	N	F	phosphorylation	target	1507	T	Turn	4	8.2
YLR293C	181	E	F	V	A	S	P	A	L	A	phosphorylation	target	1508	T	Turn	4	91.4
YLR313C	432	D	Y	Q	A	S	P	P	K	K	phosphorylation	target	1509	C	Coil	176	118.1
YLR324W	2	-	-	-	M	S	G	N	T	T	phosphorylation	target	1510	C	Coil	21	132.5
YLR324W	42	N	E	A	E	S	G	V	S	E	phosphorylation	target	1511	H	AlphaHelix	16	73.9
YLR324W	424	S	N	R	N	S	A	I	E	Q	phosphorylation	target	1512	H	AlphaHelix	16	51.7
YLR324W	61	N	V	A	T	S	P	L	L	T	phosphorylation	target	1513	T	Turn	7	25.7
YLR328W	44	A	D	A	N	S	S	I	D	A	phosphorylation	target	1514	G	310Helix	8	25.3
YLR328W	45	D	A	N	S	S	I	D	A	P	phosphorylation	target	1515	G	310Helix	8	99.1
YLR328W	114	G	S	D	S	T	T	E	S	E	phosphorylation	target	1516	C	Coil	65	138
YLR328W	143	R	Q	A	R	T	L	E	D	Y	phosphorylation	target	1517	T	Turn	5	55.8
YLR332W	260	D	F	I	D	S	D	G	K	V	phosphorylation	target	1518	T	Turn	4	124.2
YLR332W	291	D	E	Y	H	S	D	S	P	L	phosphorylation	target	1519	C	Coil	12	108.3
YLR332W	266	G	K	V	V	T	A	Y	R	A	phosphorylation	target	1520	E	Strand	4	47.7
YLR332W	268	V	V	T	A	Y	R	A	N	K	phosphorylation	target	1521	T	Turn	2	182.7
YLR342W	1545	V	G	D	E	S	E	K	A	A	phosphorylation	target	1522	G	310Helix	3	2.9
YLR342W	1822	P	A	V	A	S	A	K	I	H	phosphorylation	target	1523	H	AlphaHelix	36	57.8
YLR342W	281	E	G	D	N	S	L	E	A	A	phosphorylation	target	1524	C	Coil	2	7.7
YLR342W	269	N	P	E	D	T	E	E	T	L	phosphorylation	target	1525	H	AlphaHelix	8	46.8
YLR342W	272	D	T	E	E	T	L	N	K	I	phosphorylation	target	1526	H	AlphaHelix	8	3.8
YLR353W	149	V	N	S	P	S	S	Q	R	L	phosphorylation	target	1527	H	AlphaHelix	8	79.2
YLR353W	172	D	V	E	G	S	P	I	E	Q	phosphorylation	target	1528	C	Coil	2	72.1
YLR353W	253	S	S	T	G	S	K	G	E	G	phosphorylation	target	1529	C	Coil	137	109.3
YLR353W	443	K	S	Q	S	S	E	S	D	T	phosphorylation	target	1530	C	Coil	99	108.9
YLR353W	451	T	G	Q	N	S	I	I	E	K	phosphorylation	target	1531	C	Coil	99	111.5
YLR353W	543	R	K	L	V	S	D	Y	R	L	phosphorylation	target	1532	T	Turn	4	51.5
YLR353W	201	S	K	N	G	T	P	P	R	P	phosphorylation	target	1533	C	Coil	33	145
YLR354C	289	G	D	K	I	S	Y	I	S	D	phosphorylation	target	1534	C	Coil	5	65
YLR354C	49	T	T	N	P	S	L	I	L	A	phosphorylation	target	1535	H	AlphaHelix	9	40.5
YLR354C	268	L	M	N	S	T	E	P	F	P	phosphorylation	target	1536	C	Coil	10	119.5
YLR357W	247	T	P	S	H	S	G	T	P	Q	phosphorylation	target	1537	C	Coil	85	115.3
YLR357W	648	K	T	G	Y	S	S	S	K	L	phosphorylation	target	1538	T	Turn	12	116.3
YLR357W	661	Y	N	R	S	S	M	S	L	E	phosphorylation	target	1539	C	Coil	40	111.4
YLR357W	678	Q	I	P	L	S	R	V	G	S	phosphorylation	target	1540	C	Coil	40	99.7
YLR357W	196	P	G	T	D	T	N	N	D	E	phosphorylation	target	1541	C	Coil	85	103.9
YLR371W	182	Q	K	N	K	S	T	T	A	F	phosphorylation	target	1542	C	Coil	82	101.5
YLR371W	372	K	T	R	V	S	S	T	S	L	phosphorylation	target	1543	C	Coil	207	110.8
YLR371W	375	V	S	S	T	S	L	A	L	K	phosphorylation	target	1544	C	Coil	207	122
YLR371W	494	R	L	R	D	S	P	H	E	V	phosphorylation	target	1545	T	Turn	4	16.9
YLR371W	564	R	L	H	M	S	S	S	L	S	phosphorylation	target	1546	C	Coil	67	86.5
YLR371W	565	L	H	M	S	S	S	L	S	Q	phosphorylation	target	1547	C	Coil	67	105.5
YLR371W	566	H	M	S	S	S	L	S	Q	Q	phosphorylation	target	1548	C	Coil	67	118.8
YLR371W	640	E	E	K	P	S	W	T	S	S	phosphorylation	target	1549	C	Coil	4	28.6
YLR371W	369	L	G	L	K	T	R	V	S	S	phosphorylation	target	1550	C	Coil	207	131.3
YLR373C	413	P	R	Q	S	S	F	S	K	E	phosphorylation	target	1551	C	Coil	14	55.9
YLR375W	105	S	S	S	A	S	P	S	R	S	phosphorylation	target	1552	C	Coil	94	112.5
YLR375W	111	S	R	S	I	S	P	I	L	K	phosphorylation	target	1553	C	Coil	94	112
YLR375W	19	P	P	I	S	S	F	D	N	L	phosphorylation	target	1554	C	Coil	19	59.4
YLR388W	28	C	S	S	H	T	G	L	I	R	phosphorylation	target	1555	T	Turn	3	85.6
YLR399C	36	Q	G	D	P	S	N	G	L	A	phosphorylation	target	1556	C	Coil	139	105
YLR399C	613	R	D	A	S	S	L	S	P	T	phosphorylation	target	1557	C	Coil	35	100.5
YLR399C	617	S	L	S	P	T	S	A	G	S	phosphorylation	target	1558	C	Coil	35	142.2
YLR413W	654	Q	E	S	D	S	T	T	S	R	phosphorylation	target	1559	H	AlphaHelix	54	66.8
YLR413W	655	E	S	D	S	T	T	S	R	I	phosphorylation	target	1560	H	AlphaHelix	54	75.3
YLR433C	2	-	-	-	M	S	K	D	L	N	phosphorylation	target	1561	C	Coil	6	107.5
YLR433C	280	E	F	D	Q	S	E	D	E	F	phosphorylation	target	1562	T	Turn	11	92.1
YLR441C	186	A	Q	L	T	S	K	L	I	P	phosphorylation	target	1563	H	AlphaHelix	9	59.3
YLR441C	46	N	V	G	K	T	L	V	N	K	phosphorylation	target	1564	E	Strand	8	33.4
YLR441C	52	V	N	K	S	T	G	L	K	S	phosphorylation	target	1565	B	Bridge	1	67.6
YLR442C	291	S	A	S	P	S	A	L	T	S	phosphorylation	target	1566	C	Coil	237	112.4
YLR442C	295	S	A	L	T	S	P	T	D	S	phosphorylation	target	1567	C	Coil	237	102.8
YLR442C	448	T	K	I	H	S	M	N	E	N	phosphorylation	target	1568	C	Coil	237	97.7
YLR442C	502	T	D	E	Q	S	S	L	D	V	phosphorylation	target	1569	T	Turn	4	67
YLR442C	267	S	Q	R	G	T	S	T	T	H	phosphorylation	target	1570	C	Coil	237	133.7
YLR442C	454	N	E	N	P	T	P	E	K	G	phosphorylation	target	1571	C	Coil	237	132.1
YLR449W	128	L	L	T	L	S	P	K	G	Q	phosphorylation	target	1572	T	Turn	5	33.7
YLR449W	34	T	I	R	I	T	M	A	A	I	phosphorylation	target	1573	E	Strand	13	46.9
YLR450W	112	I	S	F	Q	S	K	D	N	S	phosphorylation	target	1574	T	Turn	6	44.3
YLR450W	546	V	Q	Q	K	S	A	T	I	E	phosphorylation	target	1575	C	Coil	31	120.1
YLR450W	548	Q	K	S	A	T	I	E	F	S	phosphorylation	target	1576	C	Coil	31	138.7
YLR450W	565	S	G	L	E	T	P	V	T	A	phosphorylation	target	1577	C	Coil	31	132.6
YLR450W	103	T	P	F	H	Y	Y	L	S	T	phosphorylation	target	1578	E	Strand	9	40.3
YLR457C	198	S	K	L	Q	S	L	Q	E	A	phosphorylation	target	1579	H	AlphaHelix	58	60.5
YML007W	372	K	Y	E	N	S	F	S	G	F	phosphorylation	target	1580	C	Coil	134	116.9
YML007W	395	N	D	N	S	T	G	S	T	D	phosphorylation	target	1581	C	Coil	134	138.7
YML016C	134	D	L	P	P	S	M	I	Q	M	phosphorylation	target	1582	G	310Helix	3	14.5
YML016C	191	R	F	S	R	S	S	N	S	R	phosphorylation	target	1583	C	Coil	78	96
YML016C	198	S	R	P	S	S	I	R	S	G	phosphorylation	target	1584	C	Coil	78	91.9
YML016C	203	I	R	S	G	S	V	S	R	R	phosphorylation	target	1585	C	Coil	78	116.6
YML016C	223	G	S	Y	S	S	N	N	Q	E	phosphorylation	target	1586	C	Coil	78	118
YML016C	239	T	R	S	N	S	H	A	S	S	phosphorylation	target	1587	C	Coil	78	79.8
YML016C	243	S	H	A	S	S	L	H	S	R	phosphorylation	target	1588	C	Coil	78	100.5
YML016C	249	H	S	R	K	S	S	F	G	S	phosphorylation	target	1589	C	Coil	78	101.4
YML016C	260	N	T	A	Y	S	T	P	L	N	phosphorylation	target	1590	T	Turn	5	69
YML016C	275	L	T	D	H	S	G	E	Y	F	phosphorylation	target	1591	C	Coil	76	125.8
YML016C	37	H	S	V	K	S	A	K	S	N	phosphorylation	target	1592	C	Coil	125	117.3
YML016C	49	R	S	R	R	S	L	P	S	S	phosphorylation	target	1593	C	Coil	125	85.5
YML016C	52	R	S	L	P	S	S	S	T	T	phosphorylation	target	1594	C	Coil	125	107.4
YML016C	171	E	N	A	L	T	D	D	D	N	phosphorylation	target	1595	C	Coil	29	128.3
YML016C	212	K	S	D	V	T	H	E	E	P	phosphorylation	target	1596	C	Coil	78	103.4
YML016C	257	S	D	G	N	T	A	Y	S	T	phosphorylation	target	1597	T	Turn	5	109.2
YML016C	221	N	N	G	S	Y	S	S	N	N	phosphorylation	target	1598	C	Coil	78	212.2
YML016C	259	G	N	T	A	Y	S	T	P	L	phosphorylation	target	1599	T	Turn	5	173.8
YML022W	102	C	F	K	A	T	Y	E	K	E	phosphorylation	target	1600	E	Strand	8	74.2
YML027W	135	L	T	P	L	S	A	A	K	S	phosphorylation	target	1601	T	Turn	11	88.5
YML027W	184	R	R	R	T	S	S	Q	E	L	phosphorylation	target	1602	C	Coil	9	60.3
YML027W	132	N	D	I	L	T	P	L	S	A	phosphorylation	target	1603	T	Turn	11	100.2
YML027W	303	R	R	S	S	T	P	S	I	K	phosphorylation	target	1604	C	Coil	12	106.1
YML027W	328	T	P	V	K	T	S	P	N	S	phosphorylation	target	1605	C	Coil	3	52.9
YML028W	107	D	T	N	H	S	L	S	R	D	phosphorylation	target	1606	H	AlphaHelix	6	39.2
YML028W	109	N	H	S	L	S	R	D	Y	G	phosphorylation	target	1607	H	AlphaHelix	6	0
YML028W	187	T	V	E	D	S	K	E	Y	F	phosphorylation	target	1608	H	AlphaHelix	11	18.6
YML028W	26	F	D	E	V	S	L	D	K	Y	phosphorylation	target	1609	E	Strand	6	22.8
YML028W	56	I	I	A	F	S	E	A	A	K	phosphorylation	target	1610	H	AlphaHelix	20	0.7
YML028W	139	I	R	H	I	T	I	N	D	L	phosphorylation	target	1611	E	Strand	8	45.3
YML028W	174	P	C	N	W	T	P	G	A	A	phosphorylation	target	1612	T	Turn	8	76
YML047C	4	-	M	E	S	S	L	Q	K	L	phosphorylation	target	1613	C	Coil	8	108.9
YML057W	330	F	V	P	N	S	V	R	G	C	phosphorylation	target	1614	T	Turn	5	100.1
YML057W	489	A	T	S	A	S	P	K	H	A	phosphorylation	target	1615	C	Coil	26	115.3
YML058W	60	S	A	S	A	S	S	L	E	M	phosphorylation	target	1616	H	AlphaHelix	23	84.6
YML065W	442	E	I	L	K	S	A	N	F	Q	phosphorylation	target	1617	C	Coil	1	34.3
YML074C	186	D	I	Y	D	S	E	D	Y	D	phosphorylation	target	1618	C	Coil	127	115.8
YML074C	345	F	D	K	N	T	S	G	K	P	phosphorylation	target	1619	C	Coil	5	67.3
YML075C	1054	T	C	I	K	S	-	-	-	-	phosphorylation	target	1620	C	Coil	1	141.7
YML075C	574	S	S	A	Q	S	S	S	S	G	phosphorylation	target	1621	C	Coil	42	111.6
YML075C	583	P	S	S	S	S	E	E	D	D	phosphorylation	target	1622	C	Coil	42	126.3
YML075C	593	R	D	I	E	S	L	D	K	K	phosphorylation	target	1623	T	Turn	4	70.1
YML081W	117	S	A	L	V	S	K	E	S	I	phosphorylation	target	1624	T	Turn	11	55.2
YML081W	563	S	S	S	A	S	P	V	Q	F	phosphorylation	target	1625	C	Coil	17	117.4
YML100W	1043	S	G	S	S	S	P	V	L	E	phosphorylation	target	1626	T	Turn	3	9.4
YML100W	1075	G	D	A	T	S	T	Y	A	K	phosphorylation	target	1627	T	Turn	4	21.5
YML100W	118	H	T	P	T	S	K	T	M	L	phosphorylation	target	1628	C	Coil	62	120.2
YML100W	129	R	K	N	G	S	V	E	R	F	phosphorylation	target	1629	C	Coil	62	106.4
YML100W	135	E	R	F	F	S	P	S	S	N	phosphorylation	target	1630	C	Coil	62	116.1
YML100W	161	S	R	I	A	S	P	I	Q	Q	phosphorylation	target	1631	C	Coil	62	111.4
YML100W	1076	D	A	T	S	T	Y	A	K	E	phosphorylation	target	1632	T	Turn	4	2.3
YML100W	111	T	A	N	A	T	T	S	H	T	phosphorylation	target	1633	C	Coil	62	138.8
YML101C	44	P	S	V	A	T	N	D	P	S	phosphorylation	target	1634	C	Coil	31	143.5
YML106W	213	A	E	E	K	S	K	I	E	Q	phosphorylation	target	1635	H	AlphaHelix	14	45.7
YML109W	304	D	K	R	I	S	S	S	D	I	phosphorylation	target	1636	C	Coil	64	98.2
YML109W	50	E	K	R	K	S	D	V	L	I	phosphorylation	target	1637	H	AlphaHelix	34	55.8
YML109W	619	P	S	V	V	S	S	S	E	S	phosphorylation	target	1638	C	Coil	193	102.5
YML109W	76	L	S	I	G	S	M	D	L	V	phosphorylation	target	1639	C	Coil	3	56.3
YML109W	840	P	I	K	F	T	D	S	A	F	phosphorylation	target	1640	C	Coil	6	70.6
YML111W	256	P	E	E	Q	S	I	L	K	E	phosphorylation	target	1641	T	Turn	4	45
YML111W	41	L	S	S	N	S	T	D	N	S	phosphorylation	target	1642	C	Coil	27	101.6
YML111W	555	D	D	T	A	S	Q	S	P	S	phosphorylation	target	1643	T	Turn	9	62.4
YML111W	817	S	K	K	G	S	S	N	P	P	phosphorylation	target	1644	C	Coil	9	113.2
YML111W	818	K	K	G	S	S	N	P	P	S	phosphorylation	target	1645	C	Coil	9	88.2
YML111W	233	P	K	L	S	T	P	I	E	I	phosphorylation	target	1646	C	Coil	4	19.7
YML116W	12	V	L	T	E	S	K	G	E	Y	phosphorylation	target	1647	C	Coil	35	123.4
YML116W	43	A	T	A	F	T	Q	S	E	D	phosphorylation	target	1648	T	Turn	8	127.5
YMR008C	630	S	G	S	S	T	H	K	K	N	phosphorylation	target	1649	C	Coil	41	121.5
YMR016C	253	M	S	P	N	S	N	R	T	S	phosphorylation	target	1650	C	Coil	164	88.4
YMR031C	168	M	E	T	T	S	L	S	S	Q	phosphorylation	target	1651	C	Coil	15	102.9
YMR031C	171	T	S	L	S	S	Q	T	N	S	phosphorylation	target	1652	C	Coil	15	121.7
YMR031C	179	S	R	S	Y	S	I	T	S	A	phosphorylation	target	1653	T	Turn	4	71.8
YMR031C	2	-	-	-	M	S	L	I	S	A	phosphorylation	target	1654	C	Coil	38	111.8
YMR031C	26	G	S	R	T	S	S	I	T	S	phosphorylation	target	1655	C	Coil	38	114.8
YMR031C	277	V	K	K	V	S	A	E	K	E	phosphorylation	target	1656	H	AlphaHelix	31	69.2
YMR031C	401	S	G	L	I	S	P	V	L	G	phosphorylation	target	1657	T	Turn	6	75.9
YMR031C	5	M	S	L	I	S	A	V	E	D	phosphorylation	target	1658	C	Coil	38	106.4
YMR031C	56	G	E	P	L	S	R	E	A	L	phosphorylation	target	1659	C	Coil	2	66.5
YMR031C	681	K	D	V	A	S	A	R	G	D	phosphorylation	target	1660	H	AlphaHelix	72	89.8
YMR031C	762	A	T	E	T	S	S	A	V	Q	phosphorylation	target	1661	C	Coil	128	105.2
YMR031C	775	E	E	K	I	S	I	G	N	K	phosphorylation	target	1662	C	Coil	128	112.7
YMR031C	822	E	H	T	F	S	G	F	S	Q	phosphorylation	target	1663	C	Coil	128	112.2
YMR031C	825	F	S	G	F	S	Q	G	S	S	phosphorylation	target	1664	C	Coil	128	115.6
YMR031C	828	F	S	Q	G	S	S	I	E	D	phosphorylation	target	1665	C	Coil	128	111.1
YMR031C	100	H	D	N	Q	T	T	V	E	A	phosphorylation	target	1666	C	Coil	4	135.9
YMR031C	18	N	I	G	K	T	S	G	G	G	phosphorylation	target	1667	C	Coil	38	138.2
YMR031C	759	A	K	E	A	T	E	T	S	S	phosphorylation	target	1668	C	Coil	128	124.1
YMR031C	767	S	A	V	Q	T	K	E	P	E	phosphorylation	target	1669	C	Coil	128	121.1
YMR037C	208	N	G	A	N	S	N	L	F	I	phosphorylation	target	1670	C	Coil	72	96.9
YMR053C	548	S	L	D	T	S	E	D	I	G	phosphorylation	target	1671	C	Coil	19	96.9
YMR081C	127	I	H	Q	L	S	R	Q	S	T	phosphorylation	target	1672	H	AlphaHelix	8	102.7
YMR081C	130	L	S	R	Q	S	T	R	Q	S	phosphorylation	target	1673	T	Turn	3	111.7
YMR081C	334	L	S	L	A	S	S	F	S	N	phosphorylation	target	1674	C	Coil	79	88.2
YMR086W	100	D	S	L	N	S	P	L	T	K	phosphorylation	target	1675	C	Coil	101	108.7
YMR086W	131	S	R	N	S	S	G	L	Q	R	phosphorylation	target	1676	C	Coil	101	116
YMR086W	228	A	R	N	G	S	L	L	R	K	phosphorylation	target	1677	C	Coil	67	105.5
YMR086W	248	K	K	T	S	S	L	G	N	T	phosphorylation	target	1678	C	Coil	67	110.4
YMR086W	319	E	K	P	S	S	L	N	I	E	phosphorylation	target	1679	C	Coil	20	103.6
YMR086W	328	K	D	D	L	S	K	L	I	H	phosphorylation	target	1680	H	AlphaHelix	20	54.2
YMR086W	685	P	K	R	N	S	V	M	A	S	phosphorylation	target	1681	C	Coil	101	108.7
YMR086W	855	N	G	A	F	S	L	F	K	S	phosphorylation	target	1682	C	Coil	40	105
YMR086W	870	N	N	V	V	S	P	G	V	S	phosphorylation	target	1683	C	Coil	81	108
YMR086W	923	L	R	F	S	S	N	P	E	N	phosphorylation	target	1684	C	Coil	81	112.9
YMR086W	306	S	E	S	E	T	V	V	N	S	phosphorylation	target	1685	C	Coil	20	117.3
YMR104C	104	A	S	Q	S	S	T	E	T	Q	phosphorylation	target	1686	C	Coil	114	97.5
YMR104C	105	S	Q	S	S	T	E	T	Q	G	phosphorylation	target	1687	C	Coil	114	138.8
YMR104C	107	S	S	T	E	T	Q	G	P	S	phosphorylation	target	1688	C	Coil	114	138.1
YMR105C	2	-	-	-	M	S	F	Q	I	E	phosphorylation	target	1689	C	Coil	4	103.6
YMR105C	21	K	P	G	T	S	G	L	R	K	phosphorylation	target	1690	T	Turn	4	9.9
YMR105C	380	C	G	E	E	S	F	G	T	G	phosphorylation	target	1691	T	Turn	3	3.8
YMR105C	111	E	E	K	C	T	G	G	I	I	phosphorylation	target	1692	C	Coil	2	19.5
YMR105C	20	Q	K	P	G	T	S	G	L	R	phosphorylation	target	1693	T	Turn	4	44.6
YMR109W	1027	A	T	R	R	S	V	P	N	P	phosphorylation	target	1694	C	Coil	125	99.9
YMR109W	1033	P	N	P	A	S	T	L	T	A	phosphorylation	target	1695	C	Coil	125	98.6
YMR109W	1045	N	A	R	P	S	P	P	T	A	phosphorylation	target	1696	C	Coil	125	115
YMR109W	48	L	S	K	I	S	D	E	A	I	phosphorylation	target	1697	C	Coil	1	32.7
YMR109W	587	K	I	I	K	S	A	N	D	L	phosphorylation	target	1698	H	AlphaHelix	18	36.9
YMR109W	613	N	E	T	K	S	P	N	D	Y	phosphorylation	target	1699	T	Turn	8	40.6
YMR109W	775	K	E	R	R	S	M	S	L	L	phosphorylation	target	1700	G	310Helix	3	52.5
YMR109W	940	Q	I	N	E	S	A	P	K	Y	phosphorylation	target	1701	T	Turn	8	84.5
YMR109W	973	P	R	K	K	S	S	I	S	S	phosphorylation	target	1702	C	Coil	125	121.5
YMR109W	992	R	R	P	V	S	I	A	A	A	phosphorylation	target	1703	C	Coil	125	100.5
YMR109W	27	I	K	K	A	T	F	D	S	S	phosphorylation	target	1704	C	Coil	5	108.3
YMR109W	457	K	I	Q	W	T	P	I	K	Y	phosphorylation	target	1705	C	Coil	11	100.1
YMR120C	197	R	K	Q	Y	S	E	G	Q	A	phosphorylation	target	1706	H	AlphaHelix	31	20.1
YMR120C	429	K	Y	T	Q	S	N	S	V	C	phosphorylation	target	1707	T	Turn	2	9.1
YMR120C	520	P	K	P	F	T	P	E	E	R	phosphorylation	target	1708	C	Coil	5	44.5
YMR120C	56	V	S	A	I	T	H	A	P	E	phosphorylation	target	1709	T	Turn	3	9.4
YMR120C	13	I	L	S	V	Y	D	K	T	G	phosphorylation	target	1710	T	Turn	5	113.1
YMR120C	434	N	S	V	C	Y	A	R	N	G	phosphorylation	target	1711	E	Strand	7	0
YMR145C	484	V	K	T	Q	S	Q	I	E	D	phosphorylation	target	1712	H	AlphaHelix	17	92.7
YMR153W	107	V	R	S	D	S	A	D	V	P	phosphorylation	target	1713	C	Coil	43	114.1
YMR153W	116	A	F	S	N	S	N	G	F	N	phosphorylation	target	1714	C	Coil	43	97.1
YMR153W	297	N	M	S	K	S	P	S	L	T	phosphorylation	target	1715	C	Coil	13	101.7
YMR153W	369	N	K	T	S	S	Q	T	S	L	phosphorylation	target	1716	C	Coil	10	116.3
YMR153W	372	S	S	Q	T	S	L	S	S	K	phosphorylation	target	1717	C	Coil	10	117.6
YMR153W	202	D	G	K	P	T	A	T	P	S	phosphorylation	target	1718	C	Coil	33	143.6
YMR153W	204	K	P	T	A	T	P	S	P	F	phosphorylation	target	1719	C	Coil	33	130.7
YMR186W	278	T	R	N	P	S	D	I	T	Q	phosphorylation	target	1720	T	Turn	5	88.4
YMR186W	291	A	F	Y	K	S	I	S	N	D	phosphorylation	target	1721	H	AlphaHelix	12	35.3
YMR186W	293	Y	K	S	I	S	N	D	W	E	phosphorylation	target	1722	H	AlphaHelix	12	16.8
YMR186W	330	D	L	F	E	S	K	K	K	K	phosphorylation	target	1723	T	Turn	16	122.2
YMR186W	36	R	E	L	I	S	N	A	S	D	phosphorylation	target	1724	H	AlphaHelix	24	1.6
YMR186W	375	P	L	N	L	S	R	E	M	L	phosphorylation	target	1725	T	Turn	4	10.5
YMR186W	446	N	S	T	K	S	V	D	E	L	phosphorylation	target	1726	E	Strand	7	25.9
YMR186W	452	D	E	L	T	S	L	T	D	Y	phosphorylation	target	1727	E	Strand	7	5.4
YMR186W	474	I	T	G	E	S	L	K	A	V	phosphorylation	target	1728	C	Coil	3	52.5
YMR186W	481	A	V	E	K	S	P	F	L	D	phosphorylation	target	1729	C	Coil	1	12.6
YMR186W	582	Q	F	G	W	S	A	N	M	E	phosphorylation	target	1730	C	Coil	2	0.4
YMR186W	597	A	L	R	D	S	S	M	S	S	phosphorylation	target	1731	T	Turn	7	90.2
YMR186W	598	L	R	D	S	S	M	S	S	Y	phosphorylation	target	1732	T	Turn	7	68.4
YMR186W	600	D	S	S	M	S	S	Y	M	S	phosphorylation	target	1733	H	AlphaHelix	5	21.4
YMR186W	601	S	S	M	S	S	Y	M	S	S	phosphorylation	target	1734	H	AlphaHelix	5	82.6
YMR186W	612	T	F	E	I	S	P	K	S	P	phosphorylation	target	1735	T	Turn	4	0
YMR186W	615	I	S	P	K	S	P	I	I	K	phosphorylation	target	1736	T	Turn	4	5.1
YMR186W	281	P	S	D	I	T	Q	E	E	Y	phosphorylation	target	1737	C	Coil	1	74.1
YMR186W	429	V	H	E	D	T	Q	N	R	A	phosphorylation	target	1738	T	Turn	3	98.7
YMR186W	471	I	Y	Y	I	T	G	E	S	L	phosphorylation	target	1739	E	Strand	6	9.1
YMR186W	529	E	L	E	E	T	D	E	E	K	phosphorylation	target	1740	C	Coil	7	76.8
YMR186W	576	A	A	I	R	T	G	Q	F	G	phosphorylation	target	1741	E	Strand	5	1.6
YMR186W	58	K	Q	L	E	T	E	P	D	L	phosphorylation	target	1742	T	Turn	4	64
YMR186W	602	S	M	S	S	Y	M	S	S	K	phosphorylation	target	1743	H	AlphaHelix	5	199.7
YMR192W	139	E	E	S	A	S	A	L	K	S	phosphorylation	target	1744	C	Coil	90	114.3
YMR198W	370	N	L	A	T	S	I	E	E	I	phosphorylation	target	1745	H	AlphaHelix	170	40.1
YMR198W	51	N	I	L	H	S	S	G	S	G	phosphorylation	target	1746	C	Coil	20	84.4
YMR198W	54	H	S	S	G	S	G	I	R	R	phosphorylation	target	1747	C	Coil	20	121
YMR199W	105	D	R	Y	C	S	K	R	V	V	phosphorylation	target	1748	H	AlphaHelix	14	12
YMR199W	445	I	D	H	S	S	P	I	T	P	phosphorylation	target	1749	C	Coil	86	111.1
YMR199W	535	A	S	S	I	S	L	S	L	R	phosphorylation	target	1750	E	Strand	4	29.6
YMR199W	448	S	S	P	I	T	P	H	M	Y	phosphorylation	target	1751	C	Coil	86	108.8
YMR237W	513	E	Y	Q	G	S	T	S	S	I	phosphorylation	target	1752	H	AlphaHelix	10	25
YMR246W	342	V	K	T	L	T	P	T	S	T	phosphorylation	target	1753	T	Turn	9	49.5
YMR246W	482	V	G	T	I	T	A	K	L	V	phosphorylation	target	1754	E	Strand	6	12.6
YMR261C	181	N	P	N	L	S	F	D	S	H	phosphorylation	target	1755	C	Coil	87	117.2
YMR261C	202	I	T	P	V	S	K	S	V	P	phosphorylation	target	1756	C	Coil	9	42.9
YMR261C	254	N	L	R	Y	S	Q	Q	F	Q	phosphorylation	target	1757	C	Coil	65	79.5
YMR261C	267	E	D	T	D	S	E	D	D	I	phosphorylation	target	1758	C	Coil	65	91.2
YMR261C	965	P	T	D	N	S	R	I	S	L	phosphorylation	target	1759	C	Coil	12	84.7
YMR261C	974	S	R	T	S	S	S	M	S	V	phosphorylation	target	1760	C	Coil	4	82.9
YMR261C	199	S	A	V	I	T	P	V	S	K	phosphorylation	target	1761	E	Strand	5	48.5
YMR261C	265	F	I	E	D	T	D	S	E	D	phosphorylation	target	1762	C	Coil	65	106.6
YMR261C	700	L	S	E	F	T	G	S	S	S	phosphorylation	target	1763	B	Bridge	1	0.6
YMR261C	972	S	L	S	R	T	S	S	S	M	phosphorylation	target	1764	T	Turn	3	93.3
YMR261C	253	S	N	L	R	Y	S	Q	Q	F	phosphorylation	target	1765	C	Coil	65	201.3
YMR273C	14	L	R	T	T	S	S	D	K	A	phosphorylation	target	1766	H	AlphaHelix	50	78.4
YMR273C	15	R	T	T	S	S	D	K	A	I	phosphorylation	target	1767	H	AlphaHelix	50	55.5
YMR273C	311	S	M	A	G	S	Y	S	D	K	phosphorylation	target	1768	T	Turn	2	91.4
YMR273C	598	H	D	A	S	S	S	P	S	S	phosphorylation	target	1769	C	Coil	212	125.6
YMR275C	53	G	G	K	G	S	S	R	S	P	phosphorylation	target	1770	C	Coil	69	111.7
YMR275C	874	S	S	P	S	S	A	S	L	T	phosphorylation	target	1771	C	Coil	46	113.3
YMR275C	896	S	G	S	S	S	T	S	L	K	phosphorylation	target	1772	H	AlphaHelix	13	48.7
YMR275C	897	G	S	S	S	T	S	L	K	F	phosphorylation	target	1773	H	AlphaHelix	13	61
YNL020C	497	S	V	K	E	S	L	T	S	S	phosphorylation	target	1774	C	Coil	106	97.6
YNL020C	502	L	T	S	S	S	L	P	G	T	phosphorylation	target	1775	C	Coil	106	109
YNL020C	535	T	I	D	N	S	K	D	D	L	phosphorylation	target	1776	C	Coil	106	120
YNL029C	88	K	Q	N	A	S	F	V	M	L	phosphorylation	target	1777	E	Strand	6	0.2
YNL029C	93	F	V	M	L	T	R	N	G	E	phosphorylation	target	1778	C	Coil	1	2.7
YNL029C	76	N	T	Q	D	Y	L	L	N	P	phosphorylation	target	1779	H	AlphaHelix	6	20
YNL047C	604	D	D	V	S	S	S	N	F	P	phosphorylation	target	1780	C	Coil	74	115.3
YNL047C	266	S	K	E	L	T	S	E	I	I	phosphorylation	target	1781	H	AlphaHelix	48	69.1
YNL047C	619	L	D	N	L	T	I	T	N	T	phosphorylation	target	1782	C	Coil	74	117.4
YNL047C	621	N	L	T	I	T	N	T	T	S	phosphorylation	target	1783	C	Coil	74	144
YNL047C	623	T	I	T	N	T	T	S	S	I	phosphorylation	target	1784	C	Coil	74	146.3
YNL049C	424	G	I	L	N	T	P	K	E	S	phosphorylation	target	1785	T	Turn	7	45.3
YNL053W	409	Y	S	S	A	S	F	R	S	F	phosphorylation	target	1786	C	Coil	108	115.4
YNL058C	285	I	P	V	A	S	A	T	S	N	phosphorylation	target	1787	C	Coil	21	127.1
YNL065W	6	S	R	S	N	S	I	Y	T	E	phosphorylation	target	1788	C	Coil	22	90
YNL066W	233	S	D	G	R	S	I	G	G	L	phosphorylation	target	1789	C	Coil	5	0.3
YNL066W	91	S	V	T	K	S	S	S	K	V	phosphorylation	target	1790	C	Coil	73	118.9
YNL068C	250	A	P	F	G	S	G	A	N	L	phosphorylation	target	1791	C	Coil	87	133.4
YNL068C	441	R	R	G	S	S	V	A	R	Q	phosphorylation	target	1792	H	AlphaHelix	13	38.5
YNL068C	725	G	A	N	N	S	N	L	Q	-	phosphorylation	target	1793	C	Coil	252	109.2
YNL074C	135	D	A	S	C	S	I	V	N	D	phosphorylation	target	1794	H	AlphaHelix	10	83.5
YNL074C	14	N	S	N	P	S	F	I	F	E	phosphorylation	target	1795	C	Coil	96	109.3
YNL074C	25	V	Q	E	A	S	S	N	D	L	phosphorylation	target	1796	C	Coil	96	106.2
YNL074C	265	I	L	K	R	S	P	P	Q	A	phosphorylation	target	1797	C	Coil	29	98.9
YNL074C	351	Q	I	E	S	S	D	S	E	E	phosphorylation	target	1798	T	Turn	3	118
YNL074C	353	E	S	S	D	S	E	E	E	D	phosphorylation	target	1799	C	Coil	61	111.4
YNL074C	48	S	R	S	N	S	F	Y	N	L	phosphorylation	target	1800	C	Coil	96	99.8
YNL074C	121	H	R	R	R	T	L	E	N	S	phosphorylation	target	1801	C	Coil	2	60.4
YNL074C	142	N	D	E	N	T	D	L	S	D	phosphorylation	target	1802	T	Turn	9	48.1
YNL074C	387	P	E	L	A	T	Q	T	P	L	phosphorylation	target	1803	C	Coil	61	117.5
YNL074C	227	I	L	R	F	Y	S	Y	V	D	phosphorylation	target	1804	C	Coil	5	151
YNL074C	229	R	F	Y	S	Y	V	D	M	L	phosphorylation	target	1805	H	AlphaHelix	13	170.6
YNL079C	136	D	L	E	E	S	D	T	K	L	phosphorylation	target	1806	H	AlphaHelix	198	57.8
YNL098C	192	S	K	Q	T	S	Q	D	T	K	phosphorylation	target	1807	C	Coil	100	112.8
YNL098C	225	N	V	N	S	S	T	T	V	V	phosphorylation	target	1808	C	Coil	100	116.1
YNL098C	308	G	G	N	T	S	E	A	S	K	phosphorylation	target	1809	C	Coil	21	105.9
YNL098C	6	P	L	N	K	S	N	I	R	E	phosphorylation	target	1810	C	Coil	8	91.5
YNL098C	276	Q	S	A	N	T	V	N	N	R	phosphorylation	target	1811	C	Coil	100	138.4
YNL104C	415	I	R	V	N	S	Q	S	G	K	phosphorylation	target	1812	T	Turn	4	46
YNL104C	459	R	E	L	K	S	D	E	I	S	phosphorylation	target	1813	H	AlphaHelix	12	32.9
YNL104C	74	D	G	N	Q	S	L	P	D	P	phosphorylation	target	1814	H	AlphaHelix	6	24.6
YNL106C	1016	I	V	S	V	S	P	R	K	G	phosphorylation	target	1815	C	Coil	126	104.2
YNL106C	522	K	G	K	M	S	F	S	G	A	phosphorylation	target	1816	C	Coil	4	48.5
YNL106C	939	A	T	V	Q	S	A	G	I	K	phosphorylation	target	1817	C	Coil	59	110.1
YNL106C	952	D	D	T	S	S	C	V	S	P	phosphorylation	target	1818	C	Coil	59	112.6
YNL116W	365	A	S	S	L	S	K	D	T	P	phosphorylation	target	1819	C	Coil	3	3.9
YNL116W	56	A	R	P	A	S	G	I	S	S	phosphorylation	target	1820	C	Coil	133	105
YNL121C	174	L	R	R	A	S	A	N	E	G	phosphorylation	target	1821	H	AlphaHelix	14	56.1
YNL121C	520	T	R	N	P	T	V	E	N	F	phosphorylation	target	1822	C	Coil	3	52.7
YNL154C	469	K	L	D	P	T	S	Y	E	A	phosphorylation	target	1823	T	Turn	4	41.9
YNL154C	53	L	N	H	N	T	G	N	S	S	phosphorylation	target	1824	C	Coil	65	134.1
YNL156C	90	E	R	I	L	S	A	S	S	I	phosphorylation	target	1825	H	AlphaHelix	12	68.8
YNL156C	20	I	C	S	L	T	K	P	Q	L	phosphorylation	target	1826	T	Turn	3	111.1
YNL173C	182	S	G	T	T	T	I	I	E	N	phosphorylation	target	1827	E	Strand	6	64.6
YNL173C	222	G	L	G	K	T	Q	S	S	E	phosphorylation	target	1828	C	Coil	123	124.3
YNL176C	523	Q	D	S	G	S	Q	Q	R	N	phosphorylation	target	1829	C	Coil	19	118.7
YNL176C	628	V	Q	N	N	S	Q	G	F	L	phosphorylation	target	1830	C	Coil	89	118
YNL183C	111	A	H	T	A	S	F	Y	G	T	phosphorylation	target	1831	T	Turn	4	75.3
YNL183C	165	R	A	I	P	S	L	S	S	S	phosphorylation	target	1832	C	Coil	52	34.6
YNL183C	169	S	L	S	S	S	I	P	Y	S	phosphorylation	target	1833	G	310Helix	3	68.8
YNL183C	217	N	V	I	S	S	P	K	V	D	phosphorylation	target	1834	C	Coil	16	74.3
YNL183C	238	L	Q	K	A	S	M	D	S	N	phosphorylation	target	1835	H	AlphaHelix	16	54
YNL183C	249	N	A	T	Q	S	R	S	I	S	phosphorylation	target	1836	T	Turn	3	96.2
YNL183C	251	T	Q	S	R	S	I	S	R	S	phosphorylation	target	1837	C	Coil	72	120.8
YNL183C	253	S	R	S	I	S	R	S	G	S	phosphorylation	target	1838	C	Coil	72	107.3
YNL183C	257	S	R	S	G	S	F	S	S	Q	phosphorylation	target	1839	C	Coil	72	112.4
YNL183C	292	S	N	G	P	S	P	N	I	K	phosphorylation	target	1840	C	Coil	72	120.9
YNL183C	317	A	R	Q	S	S	I	Y	S	A	phosphorylation	target	1841	C	Coil	72	101.1
YNL183C	320	S	S	I	Y	S	A	S	R	Q	phosphorylation	target	1842	C	Coil	72	83.6
YNL183C	322	I	Y	S	A	S	R	Q	P	T	phosphorylation	target	1843	T	Turn	3	114.1
YNL183C	356	R	S	Q	H	S	S	I	G	D	phosphorylation	target	1844	C	Coil	95	116.9
YNL183C	357	S	Q	H	S	S	I	G	D	L	phosphorylation	target	1845	C	Coil	95	109.8
YNL183C	369	F	K	K	S	S	N	S	N	L	phosphorylation	target	1846	C	Coil	95	91.6
YNL183C	385	I	P	N	G	S	P	L	S	S	phosphorylation	target	1847	C	Coil	95	114
YNL183C	662	R	D	C	D	S	L	S	S	L	phosphorylation	target	1848	C	Coil	2	44.3
YNL183C	334	T	D	N	F	Y	G	S	P	S	phosphorylation	target	1849	C	Coil	95	225.2
YNL197C	217	R	L	N	K	S	N	S	G	M	phosphorylation	target	1850	C	Coil	23	103.7
YNL197C	231	L	S	Q	R	S	R	F	S	F	phosphorylation	target	1851	C	Coil	23	110.9
YNL197C	36	P	S	H	R	S	S	L	N	L	phosphorylation	target	1852	C	Coil	66	124
YNL197C	489	P	A	R	L	S	S	S	R	N	phosphorylation	target	1853	C	Coil	176	131.9
YNL197C	494	S	S	R	N	S	H	K	N	N	phosphorylation	target	1854	C	Coil	176	114.9
YNL197C	479	N	Q	S	N	T	P	Q	K	V	phosphorylation	target	1855	C	Coil	176	129.3
YNL225C	103	E	K	D	K	S	P	I	G	T	phosphorylation	target	1856	C	Coil	74	100.4
YNL225C	120	N	F	I	H	S	T	P	R	E	phosphorylation	target	1857	C	Coil	74	96.4
YNL225C	138	N	E	Q	A	S	A	Q	P	T	phosphorylation	target	1858	C	Coil	74	119.8
YNL225C	147	D	E	H	T	S	P	D	I	S	phosphorylation	target	1859	C	Coil	74	108.5
YNL225C	17	E	R	L	D	S	P	V	S	E	phosphorylation	target	1860	C	Coil	32	115.2
YNL225C	72	E	E	N	K	S	P	S	M	D	phosphorylation	target	1861	C	Coil	8	108.9
YNL225C	74	N	K	S	P	S	M	D	Q	M	phosphorylation	target	1862	T	Turn	3	92.3
YNL225C	89	S	Y	Q	E	S	P	G	L	Q	phosphorylation	target	1863	C	Coil	74	117.4
YNL225C	121	F	I	H	S	T	P	R	E	N	phosphorylation	target	1864	C	Coil	74	133
YNL257C	27	A	S	I	D	S	P	S	F	R	phosphorylation	target	1865	C	Coil	2	0
YNL278W	304	A	V	Y	P	S	S	P	K	L	phosphorylation	target	1866	C	Coil	5	65.2
YNL278W	442	S	N	I	T	S	P	L	P	S	phosphorylation	target	1867	C	Coil	10	82.1
YNL278W	556	S	V	N	D	S	P	S	D	R	phosphorylation	target	1868	C	Coil	127	114.1
YNL278W	660	G	L	N	G	S	S	D	E	T	phosphorylation	target	1869	C	Coil	47	112.3
YNL278W	691	P	S	D	F	S	N	G	N	E	phosphorylation	target	1870	C	Coil	47	100.5
YNL278W	721	E	S	I	N	S	N	S	D	S	phosphorylation	target	1871	C	Coil	29	92.3
YNL278W	576	D	R	K	A	T	T	P	E	K	phosphorylation	target	1872	C	Coil	127	141.7
YNL278W	577	R	K	A	T	T	P	E	K	F	phosphorylation	target	1873	C	Coil	127	128.4
YNL283C	421	G	G	R	D	S	I	I	T	G	phosphorylation	target	1874	C	Coil	62	96
YNL283C	438	S	H	F	P	S	V	V	Y	E	phosphorylation	target	1875	T	Turn	3	110
YNL283C	455	N	Q	R	F	S	A	T	S	L	phosphorylation	target	1876	C	Coil	20	107.1
YNL283C	458	F	S	A	T	S	L	P	D	M	phosphorylation	target	1877	C	Coil	20	103.1
YNL283C	362	D	L	E	E	T	K	Q	Y	Q	phosphorylation	target	1878	G	310Helix	3	104.7
YNL283C	402	L	S	K	N	T	A	S	T	F	phosphorylation	target	1879	C	Coil	62	136.5
YNL293W	144	A	S	A	T	S	A	N	S	N	phosphorylation	target	1880	C	Coil	63	120.6
YNL293W	47	S	D	H	S	S	S	D	S	A	phosphorylation	target	1881	C	Coil	44	109.2
YNL293W	488	S	L	N	Y	S	W	G	S	N	phosphorylation	target	1882	C	Coil	18	112.7
YNL293W	74	L	G	Q	A	S	P	S	E	H	phosphorylation	target	1883	C	Coil	44	120.8
YNL293W	143	A	A	S	A	T	S	A	N	S	phosphorylation	target	1884	C	Coil	63	139.2
YNL298W	185	L	S	G	V	S	S	P	T	N	phosphorylation	target	1885	T	Turn	4	83.7
YNL298W	186	S	G	V	S	S	P	T	N	F	phosphorylation	target	1886	C	Coil	1	96.3
YNL298W	301	Q	R	K	T	S	Q	P	P	N	phosphorylation	target	1887	C	Coil	120	108.7
YNL298W	367	H	P	N	N	S	Q	R	S	L	phosphorylation	target	1888	C	Coil	120	123.9
YNL298W	370	N	S	Q	R	S	L	Q	Q	Q	phosphorylation	target	1889	H	AlphaHelix	13	86
YNL298W	425	K	Q	P	Q	S	P	L	S	S	phosphorylation	target	1890	C	Coil	105	110.8
YNL298W	444	Y	A	Q	N	S	S	P	T	A	phosphorylation	target	1891	C	Coil	105	102.1
YNL298W	491	K	N	D	Q	S	T	P	Q	T	phosphorylation	target	1892	C	Coil	105	99.2
YNL298W	727	S	K	R	A	T	M	V	G	T	phosphorylation	target	1893	C	Coil	6	33
YNL299W	9	K	A	K	Y	S	P	T	K	G	phosphorylation	target	1894	C	Coil	20	114.2
YNL307C	202	S	Y	I	C	S	R	F	Y	R	phosphorylation	target	1895	C	Coil	2	34.8
YNL307C	24	D	D	V	T	S	N	K	S	N	phosphorylation	target	1896	E	Strand	9	19.4
YNL307C	48	G	A	F	G	T	V	V	Q	A	phosphorylation	target	1897	E	Strand	9	42.8
YNL309W	36	K	L	G	L	S	N	V	P	S	phosphorylation	target	1898	H	AlphaHelix	30	79.4
YNR001C	202	A	Q	G	V	S	K	K	E	Y	phosphorylation	target	1899	C	Coil	3	66.8
YNR001C	462	E	R	P	K	S	F	S	T	E	phosphorylation	target	1900	C	Coil	11	98.8
YNR002C	2	-	-	-	M	S	D	R	E	Q	phosphorylation	target	1901	C	Coil	43	95.2
YNR002C	28	G	E	F	I	S	E	N	N	D	phosphorylation	target	1902	C	Coil	43	93.6
YNR016C	1137	F	Q	L	P	S	A	A	F	S	phosphorylation	target	1903	T	Turn	5	43.1
YNR016C	1148	P	T	V	K	S	K	M	G	M	phosphorylation	target	1904	T	Turn	8	52
YNR016C	1157	N	R	A	V	S	V	S	D	L	phosphorylation	target	1905	C	Coil	4	4.2
YNR016C	1214	D	R	S	G	S	S	A	S	L	phosphorylation	target	1906	T	Turn	8	122.1
YNR016C	1448	I	N	N	V	S	G	Y	V	I	phosphorylation	target	1907	T	Turn	5	13.2
YNR016C	1595	F	K	I	G	S	F	G	P	Q	phosphorylation	target	1908	C	Coil	1	7
YNR016C	1625	L	A	A	N	S	G	A	R	I	phosphorylation	target	1909	C	Coil	4	27.8
YNR016C	1708	C	L	R	G	S	G	L	I	A	phosphorylation	target	1910	H	AlphaHelix	20	11.8
YNR016C	1912	A	N	P	N	S	A	E	T	L	phosphorylation	target	1911	T	Turn	7	26.5
YNR016C	2157	A	R	I	R	S	W	Y	P	A	phosphorylation	target	1912	H	AlphaHelix	11	77.9
YNR016C	234	G	C	C	T	S	P	E	D	G	phosphorylation	target	1913	C	Coil	2	35.2
YNR016C	430	P	H	S	A	S	E	I	D	F	phosphorylation	target	1914	C	Coil	4	52.8
YNR016C	461	C	R	I	T	S	E	D	P	N	phosphorylation	target	1915	C	Coil	1	0
YNR016C	471	G	F	K	P	S	G	G	T	L	phosphorylation	target	1916	C	Coil	2	26.1
YNR016C	659	L	R	Q	L	S	D	G	G	L	phosphorylation	target	1917	T	Turn	4	138.2
YNR016C	686	A	T	R	L	S	V	D	S	M	phosphorylation	target	1918	E	Strand	6	25.9
YNR016C	1823	P	I	L	E	T	K	D	T	W	phosphorylation	target	1919	T	Turn	7	56.5
YNR016C	1898	V	E	T	R	T	V	E	N	L	phosphorylation	target	1920	C	Coil	4	89.2
YNR016C	341	A	K	A	E	T	F	H	E	M	phosphorylation	target	1921	H	AlphaHelix	18	26.2
YNR019W	127	F	D	D	M	S	F	E	H	R	phosphorylation	target	1922	T	Turn	7	31.5
YNR019W	29	G	K	R	Q	S	I	T	V	D	phosphorylation	target	1923	C	Coil	10	109.9
YNR023W	497	N	L	H	E	S	N	K	R	Y	phosphorylation	target	1924	H	AlphaHelix	56	72.4
YNR031C	106	A	I	S	G	S	S	S	S	S	phosphorylation	target	1925	C	Coil	177	107.2
YNR031C	110	S	S	S	S	S	A	R	S	S	phosphorylation	target	1926	C	Coil	177	106.9
YNR031C	1282	G	R	V	Y	S	A	V	D	L	phosphorylation	target	1927	E	Strand	7	8.6
YNR031C	74	N	A	V	Y	S	P	G	E	S	phosphorylation	target	1928	C	Coil	177	102.9
YNR031C	1276	I	G	G	G	T	F	G	R	V	phosphorylation	target	1929	T	Turn	4	128
YNR031C	1420	A	N	N	G	T	R	L	A	S	phosphorylation	target	1930	T	Turn	6	95.7
YNR031C	1460	D	M	M	G	T	P	M	Y	M	phosphorylation	target	1931	T	Turn	5	36.8
YNR031C	651	I	Q	N	P	T	L	M	M	I	phosphorylation	target	1932	C	Coil	1	76.9
YNR031C	1063	V	L	K	N	Y	T	K	I	V	phosphorylation	target	1933	H	AlphaHelix	33	24.1
YNR047W	109	A	H	N	S	S	Q	S	S	L	phosphorylation	target	1934	C	Coil	298	97.8
YNR047W	171	E	R	E	H	S	N	C	G	S	phosphorylation	target	1935	C	Coil	298	105.7
YNR047W	180	P	I	M	L	S	S	S	S	F	phosphorylation	target	1936	C	Coil	298	98.3
YNR047W	263	T	H	A	M	S	S	H	D	L	phosphorylation	target	1937	C	Coil	298	90.9
YNR047W	339	T	L	N	G	S	P	S	R	G	phosphorylation	target	1938	C	Coil	95	119.8
YNR047W	341	N	G	S	P	S	R	G	S	S	phosphorylation	target	1939	C	Coil	95	106.7
YNR047W	65	V	N	L	Y	S	D	P	E	N	phosphorylation	target	1940	C	Coil	298	112.2
YNR047W	73	N	S	R	E	S	D	H	N	N	phosphorylation	target	1941	C	Coil	298	111.7
YNR047W	85	E	G	Q	S	S	R	F	S	K	phosphorylation	target	1942	C	Coil	298	89.8
YNR047W	150	T	I	P	E	T	D	V	L	Q	phosphorylation	target	1943	C	Coil	298	112.9
YOL016C	367	I	E	E	N	S	L	N	E	S	phosphorylation	target	1944	C	Coil	5	118.7
YOL016C	379	G	V	T	H	S	L	D	D	L	phosphorylation	target	1945	H	AlphaHelix	16	25.7
YOL016C	403	M	K	L	K	S	A	L	T	K	phosphorylation	target	1946	H	AlphaHelix	31	71.7
YOL016C	406	K	S	A	L	T	K	D	A	F	phosphorylation	target	1947	H	AlphaHelix	31	87.6
YOL016C	353	L	R	N	M	Y	S	L	G	D	phosphorylation	target	1948	H	AlphaHelix	36	29.8
YOL019W	224	I	D	A	D	S	E	A	N	L	phosphorylation	target	1949	C	Coil	161	107.5
YOL019W	306	D	K	R	R	S	-	-	-	-	phosphorylation	target	1950	C	Coil	161	115.6
YOL045W	40	S	S	V	D	S	F	S	S	T	phosphorylation	target	1951	C	Coil	45	96.1
YOL045W	453	H	D	I	G	S	V	S	H	S	phosphorylation	target	1952	G	310Helix	3	52.7
YOL045W	680	D	V	V	G	S	R	G	S	S	phosphorylation	target	1953	C	Coil	18	11.9
YOL045W	688	S	S	A	S	S	K	K	S	S	phosphorylation	target	1954	C	Coil	18	89
YOL045W	691	S	S	K	K	S	S	E	K	I	phosphorylation	target	1955	C	Coil	18	107.7
YOL045W	692	S	K	K	S	S	E	K	I	P	phosphorylation	target	1956	C	Coil	18	108.4
YOL045W	118	T	R	N	L	T	E	T	A	T	phosphorylation	target	1957	C	Coil	51	128.7
YOL068C	143	A	E	L	S	S	I	H	A	K	phosphorylation	target	1958	T	Turn	6	79.3
YOL086C	279	A	K	C	C	S	D	V	F	N	phosphorylation	target	1967	C	Coil	5	34.4
YOL086C	288	Q	V	V	K	S	I	S	I	V	phosphorylation	target	1968	C	Coil	2	69.4
YOL086C	290	V	K	S	I	S	I	V	G	S	phosphorylation	target	1969	E	Strand	4	57.1
YOL086C	324	V	V	G	L	S	T	L	P	E	phosphorylation	target	1970	G	310Helix	3	50.9
YOL086C	347	V	V	D	T	S	K	-	-	-	phosphorylation	target	1971	C	Coil	3	82.6
YOL086C	21	G	K	L	E	Y	K	D	I	P	phosphorylation	target	1972	E	Strand	6	76.2
YOL089C	93	N	T	I	Y	S	P	T	E	H	phosphorylation	target	1973	C	Coil	82	93
YOL089C	934	L	K	S	H	S	P	I	S	N	phosphorylation	target	1974	C	Coil	7	29
YOL092W	147	A	A	P	S	S	D	G	N	A	phosphorylation	target	1975	C	Coil	22	122.4
YOL100W	51	Q	R	S	T	S	N	R	N	V	phosphorylation	target	1976	C	Coil	34	93.7
YOL100W	992	S	K	S	P	S	P	K	P	R	phosphorylation	target	1977	C	Coil	40	109.8
YOL100W	282	T	C	A	R	Y	Y	A	A	Q	phosphorylation	target	1978	H	AlphaHelix	21	21.5
YOL113W	169	W	N	R	N	S	K	A	V	I	phosphorylation	target	1979	H	AlphaHelix	15	43.6
YOL113W	217	K	R	T	N	S	I	K	R	S	phosphorylation	target	1980	C	Coil	118	112
YOL113W	470	A	V	A	R	S	N	T	G	E	phosphorylation	target	1981	H	AlphaHelix	11	76.4
YOL113W	476	T	G	E	H	S	S	P	L	N	phosphorylation	target	1982	T	Turn	8	64.8
YOL128C	276	S	I	K	N	S	Q	E	L	Q	phosphorylation	target	1983	C	Coil	1	71
YOR018W	694	P	L	P	G	S	S	K	S	S	phosphorylation	target	1984	C	Coil	155	124.9
YOR018W	697	G	S	S	K	S	S	N	N	L	phosphorylation	target	1985	C	Coil	155	105.7
YOR018W	698	S	S	K	S	S	N	N	L	K	phosphorylation	target	1986	C	Coil	155	83.2
YOR018W	706	K	R	S	S	S	R	T	H	L	phosphorylation	target	1987	C	Coil	155	101.5
YOR018W	720	P	R	N	N	S	G	S	S	V	phosphorylation	target	1988	C	Coil	155	106.5
YOR018W	139	R	A	L	S	T	A	S	L	I	phosphorylation	target	1989	C	Coil	32	128.8
YOR019W	641	R	K	V	K	S	A	G	A	L	phosphorylation	target	1990	C	Coil	32	113.3
YOR028C	196	T	R	K	N	S	A	T	T	N	phosphorylation	target	1991	C	Coil	53	102.9
YOR028C	203	T	N	L	P	S	E	E	R	R	phosphorylation	target	1992	C	Coil	53	110.5
YOR028C	94	L	T	D	L	S	G	R	R	N	phosphorylation	target	1993	C	Coil	145	112.8
YOR028C	199	N	S	A	T	T	N	L	P	S	phosphorylation	target	1994	C	Coil	53	121.8
YOR028C	77	P	K	I	A	T	L	E	E	P	phosphorylation	target	1995	C	Coil	145	136.9
YOR028C	87	Y	E	S	R	T	G	S	L	T	phosphorylation	target	1996	C	Coil	145	137.3
YOR028C	83	E	E	P	G	Y	E	S	R	T	phosphorylation	target	1997	C	Coil	145	177.7
YOR033C	568	F	P	G	S	S	Q	R	S	I	phosphorylation	target	1998	C	Coil	64	115.8
YOR040W	128	T	C	I	R	T	P	C	H	T	phosphorylation	target	1999	C	Coil	1	0.5
YOR042W	225	E	E	E	D	S	W	S	Q	F	phosphorylation	target	2000	H	AlphaHelix	48	88.2
YOR042W	244	R	A	G	R	S	L	Q	D	T	phosphorylation	target	2001	H	AlphaHelix	48	66
YOR042W	351	K	S	G	E	S	T	G	K	V	phosphorylation	target	2002	C	Coil	56	103.4
YOR042W	61	V	N	K	S	S	G	I	D	E	phosphorylation	target	2003	C	Coil	90	124.3
YOR044W	137	S	D	V	S	S	F	T	N	L	phosphorylation	target	2004	H	AlphaHelix	18	72.3
YOR044W	71	N	R	P	H	S	P	R	L	H	phosphorylation	target	2005	C	Coil	3	57
YOR054C	94	T	V	T	F	S	D	P	K	L	phosphorylation	target	2006	C	Coil	24	120.2
YOR054C	143	K	D	I	N	T	K	V	P	K	phosphorylation	target	2007	C	Coil	107	114
YOR054C	224	R	S	N	S	T	S	P	R	P	phosphorylation	target	2008	C	Coil	61	131.3
YOR066W	122	F	L	Q	S	S	P	P	I	M	phosphorylation	target	2009	C	Coil	4	74.2
YOR066W	248	I	I	E	T	S	A	S	P	I	phosphorylation	target	2010	C	Coil	56	118.4
YOR069W	252	A	N	I	S	S	P	A	E	V	phosphorylation	target	2011	C	Coil	43	113.2
YOR069W	32	N	S	I	E	S	I	G	Q	I	phosphorylation	target	2012	C	Coil	83	103
YOR076C	633	I	I	I	H	S	R	K	T	N	phosphorylation	target	2013	C	Coil	4	15.5
YOR081C	618	M	D	M	L	S	P	S	P	S	phosphorylation	target	2014	C	Coil	149	101.8
YOR081C	620	M	L	S	P	S	P	S	P	S	phosphorylation	target	2015	C	Coil	149	115
YOR081C	21	E	L	S	N	T	P	A	T	D	phosphorylation	target	2016	C	Coil	2	76.6
YOR081C	676	K	R	S	S	Y	Y	N	Q	N	phosphorylation	target	2017	C	Coil	149	232.2
YOR083W	295	E	V	E	T	S	-	-	-	-	phosphorylation	target	2018	C	Coil	35	199.8
YOR083W	143	L	P	P	T	T	P	K	S	R	phosphorylation	target	2019	C	Coil	44	120
YOR083W	164	R	S	P	P	T	A	A	R	R	phosphorylation	target	2020	T	Turn	10	132.6
YOR083W	57	N	G	F	G	T	P	S	P	P	phosphorylation	target	2021	C	Coil	61	134.8
YOR086C	1169	G	G	L	G	S	L	T	N	H	phosphorylation	target	2022	C	Coil	47	110.8
YOR086C	45	K	S	V	S	S	E	K	A	A	phosphorylation	target	2023	H	AlphaHelix	5	95.4
YOR086C	55	A	S	D	E	S	F	K	R	S	phosphorylation	target	2024	C	Coil	10	85.7
YOR086C	846	E	D	M	Y	S	N	R	Q	K	phosphorylation	target	2025	H	AlphaHelix	22	69.1
YOR086C	1147	K	A	G	T	T	V	I	G	G	phosphorylation	target	2026	C	Coil	47	103.5
YOR086C	654	S	V	A	Y	T	P	P	I	G	phosphorylation	target	2027	C	Coil	5	37.4
YOR092W	278	V	D	A	Q	S	V	S	E	L	phosphorylation	target	2028	C	Coil	119	99.9
YOR092W	280	A	Q	S	V	S	E	L	N	D	phosphorylation	target	2029	C	Coil	119	97.2
YOR092W	291	Y	R	T	R	S	Q	P	I	A	phosphorylation	target	2030	C	Coil	119	115
YOR092W	319	G	S	L	R	S	I	D	M	R	phosphorylation	target	2031	C	Coil	8	97
YOR092W	338	I	R	E	Y	S	N	V	D	Q	phosphorylation	target	2032	C	Coil	2	7.1
YOR092W	350	R	R	K	S	S	I	S	S	Q	phosphorylation	target	2033	G	310Helix	3	93.7
YOR092W	358	Q	G	A	P	S	V	L	Q	A	phosphorylation	target	2034	C	Coil	5	104.9
YOR092W	374	L	T	R	T	S	T	L	Q	R	phosphorylation	target	2035	C	Coil	1	57.2
YOR092W	381	Q	R	V	K	T	S	N	L	T	phosphorylation	target	2036	H	AlphaHelix	7	99
YOR101W	197	D	S	E	L	T	S	S	A	T	phosphorylation	target	2037	H	AlphaHelix	31	89.8
YOR109W	1029	L	T	P	K	S	T	S	N	L	phosphorylation	target	2038	C	Coil	71	113.6
YOR109W	1046	D	L	Y	N	S	A	S	E	S	phosphorylation	target	2039	C	Coil	71	102.1
YOR109W	307	Q	I	T	R	S	F	E	A	T	phosphorylation	target	2040	T	Turn	4	24.1
YOR109W	340	S	T	K	S	S	E	I	E	L	phosphorylation	target	2041	H	AlphaHelix	16	45.6
YOR109W	454	I	S	S	N	S	F	I	D	D	phosphorylation	target	2042	T	Turn	7	30.7
YOR109W	489	A	L	K	S	S	F	S	R	K	phosphorylation	target	2043	H	AlphaHelix	5	25.5
YOR109W	992	T	P	Q	T	S	T	A	S	L	phosphorylation	target	2044	C	Coil	122	113.2
YOR109W	1061	A	R	Q	Q	T	P	T	A	F	phosphorylation	target	2045	C	Coil	71	126.1
YOR109W	988	E	K	S	P	T	P	Q	T	S	phosphorylation	target	2046	C	Coil	122	131.3
YOR110W	201	I	R	S	G	S	C	S	L	D	phosphorylation	target	2047	B	Bridge	1	0
YOR120W	16	L	S	L	N	T	G	A	Q	I	phosphorylation	target	2048	T	Turn	4	62.1
YOR120W	279	R	K	I	F	T	L	S	T	E	phosphorylation	target	2049	C	Coil	4	113.1
YOR120W	4	-	M	P	A	T	L	H	D	S	phosphorylation	target	2050	C	Coil	5	120.8
YOR127W	284	L	R	N	S	S	G	Q	Y	L	phosphorylation	target	2051	C	Coil	143	130
YOR127W	327	E	L	L	T	S	V	L	H	S	phosphorylation	target	2052	C	Coil	244	97
YOR127W	331	S	V	L	H	S	P	V	S	V	phosphorylation	target	2053	C	Coil	244	123.9
YOR127W	423	L	S	R	R	S	K	D	L	M	phosphorylation	target	2054	C	Coil	244	131.6
YOR127W	445	N	V	K	L	S	P	A	S	K	phosphorylation	target	2055	C	Coil	244	99.7
YOR127W	519	H	S	F	K	S	P	S	P	I	phosphorylation	target	2056	C	Coil	244	109
YOR127W	521	F	K	S	P	S	P	I	D	H	phosphorylation	target	2057	C	Coil	244	110
YOR127W	579	Q	L	E	N	S	D	N	F	E	phosphorylation	target	2058	C	Coil	63	95.2
YOR127W	600	R	N	D	P	S	L	D	K	E	phosphorylation	target	2059	H	AlphaHelix	62	58.4
YOR134W	289	M	A	I	D	S	D	E	E	D	phosphorylation	target	2060	C	Coil	67	87.7
YOR134W	403	R	R	L	T	S	P	S	R	T	phosphorylation	target	2061	C	Coil	3	79.2
YOR134W	402	L	R	R	L	T	S	P	S	R	phosphorylation	target	2062	C	Coil	3	14.7
YOR153W	103	S	E	N	F	S	S	A	A	W	phosphorylation	target	2063	C	Coil	1	42.8
YOR153W	104	E	N	F	S	S	A	A	W	V	phosphorylation	target	2064	H	AlphaHelix	14	40.5
YOR153W	126	Y	K	P	Y	S	L	G	C	A	phosphorylation	target	2065	C	Coil	6	52.5
YOR153W	15	N	D	V	T	S	Y	S	S	A	phosphorylation	target	2066	C	Coil	36	80.6
YOR153W	17	V	T	S	Y	S	S	A	S	S	phosphorylation	target	2067	C	Coil	36	121.8
YOR153W	18	T	S	Y	S	S	A	S	S	S	phosphorylation	target	2068	C	Coil	36	117.3
YOR153W	20	Y	S	S	A	S	S	S	T	E	phosphorylation	target	2069	C	Coil	36	103.7
YOR153W	21	S	S	A	S	S	S	T	E	N	phosphorylation	target	2070	C	Coil	36	112.2
YOR153W	22	S	A	S	S	S	T	E	N	A	phosphorylation	target	2071	C	Coil	36	123
YOR153W	318	R	K	R	V	S	I	A	E	V	phosphorylation	target	2072	H	AlphaHelix	15	0.2
YOR153W	423	T	S	V	T	S	P	S	E	R	phosphorylation	target	2073	T	Turn	5	15.4
YOR153W	54	L	T	A	Q	S	M	Q	N	S	phosphorylation	target	2074	H	AlphaHelix	21	78
YOR153W	58	S	M	Q	N	S	T	Q	S	A	phosphorylation	target	2075	C	Coil	6	91.1
YOR153W	61	N	S	T	Q	S	A	P	N	K	phosphorylation	target	2076	C	Coil	6	132.6
YOR153W	850	L	Q	E	S	S	E	E	E	S	phosphorylation	target	2077	T	Turn	9	86.2
YOR153W	854	S	E	E	E	S	D	T	Y	G	phosphorylation	target	2078	T	Turn	9	116.9
YOR153W	443	H	I	P	Q	T	P	K	E	M	phosphorylation	target	2079	C	Coil	7	39.5
YOR153W	49	K	L	A	R	T	L	T	A	Q	phosphorylation	target	2080	H	AlphaHelix	21	72.9
YOR153W	51	A	R	T	L	T	A	Q	S	M	phosphorylation	target	2081	H	AlphaHelix	21	77.7
YOR156C	477	I	S	L	D	S	S	D	D	E	phosphorylation	target	2082	C	Coil	251	113.3
YOR156C	489	P	A	S	K	S	F	P	T	H	phosphorylation	target	2083	C	Coil	251	88.3
YOR156C	527	T	P	K	G	S	P	T	M	D	phosphorylation	target	2084	C	Coil	251	118.1
[truncated: 4,687 more rows]

## Sheet: S10_paralog_kinase_interaction
Gene	ORF	CDC28-CMGC	SLT2-CMGC	PHO85-CMGC	MCK1-CMGC	HOG1-CMGC	CTK1-CMGC	CKA2-CMGC	CKA1-CMGC	SSN3-CMGC	FUS3-CMGC	SKY1-CMGC	KSS1-CMGC	IME2-CMGC	RIM11-CMGC	SGV1-CMGC	CAK1-CMGC	KIN28-CMGC	YAK1-CMGC	KNS1-CMGC	KDX1-CMGC	SMK1-CMGC	YGK3-CMGC	MRK1-CMGC		SNF1-CAMK	HSL1-CAMK	KIN4-CAMK	RAD53-CAMK	GIN4-CAMK	DUN1-CAMK	PSK2-CAMK	CMK1-CAMK	CHK1-CAMK	MEK1-CAMK	RCK1-CAMK	PSK1-CAMK	KIN2-CAMK	YPL150W-CAMK	PRR1-CAMK	KIN1-CAMK	YMR291W-CAMK	CMK2-CAMK	KCC4-CAMK	RCK2-CAMK		CBK1-AGC	TPK1-AGC	SCH9-AGC
TDA7_YDL211C	YNL176C_YDL211C
BMH1_BMH2	YER177W_YDR099W	BMH2	BMH1;BMH2	BMH1	BMH1;BMH2		BMH1;BMH2	BMH2	BMH2;BMH1	BMH1	BMH1								BMH1;BMH2							BMH1;BMH2	BMH1;BMH2	BMH1	BMH1;BMH2	BMH1;BMH2	BMH1	BMH1;BMH2	BMH2				BMH1;BMH2	BMH1;BMH2	BMH1;BMH2	BMH1;BMH2	BMH1;BMH2							BMH1;BMH2
PMP1_PMP2	YCR024C-A_YEL017C-A			PMP2																								PMP1;PMP2
SCW10_SCW4	YMR305C_YGR279C		SCW4;SCW10																																														SCW4
ISU1_ISU2	YPL135W_YOR226C
TCD1_TCD2	YHR003C_YKL027W
MKK1_MKK2	YOR231W_YPL140C	MKK1	MKK2;MKK1		MKK1	MKK1;MKK2							MKK2								MKK2		MKK1							MKK1
GBP2_HRB1	YCL011C_YNL004W						GBP2;HRB1					GBP2;HRB1				GBP2;HRB1				GBP2;HRB1
WSC2_WSC3	YNL283C_YOL105C		WSC2;WSC3																									WSC2;WSC3
YBR016W_YDL012C	YBR016W_YDL012C																											YBR016W;YDL012C							YDL012C
CLN1_CLN2	YMR199W_YPL256C	CLN1;CLN2	CLN1;CLN2	CLN2;CLN1			CLN1;CLN2			CLN2	CLN1;CLN2						CLN2;CLN1										CLN2			CLN2;CLN1												CLN2	CLN2					CLN1
MTH1_STD1	YDR277C_YOR047C																									STD1;MTH1											MTH1;STD1										MTH1
ESL2_ESL1	YKR096W_YIL151C	ESL1;ESL2																		ESL2
HSP150_PIR3	YJL159W_YKL163W		HSP150;PIR3			HSP150;PIR3																																									HSP150
TCB1_TCB2	YOR086C_YNL087W																											TCB1;TCB2
CCE1_MRS1	YKL011C_YIR021W	MRS1																																													CCE1
PHO11_PHO12	YAR071W_YHR215W								PHO11																																						PHO11;PHO12
TDH2_TDH3	YJR009C_YGR192C					TDH3																				TDH2;TDH3											TDH2;TDH3
IZH1_IZH4	YDR492W_YOL101C
RPL36A_RPL36B	YMR194W_YPL249C-A
BOI1_BOI2	YBL085W_YER114C	BOI1;BOI2					BOI1	BOI1		BOI1;BOI2	BOI1;BOI2				BOI1											BOI2	BOI1;BOI2	BOI1;BOI2				BOI1	BOI2				BOI1	BOI1						BOI1			BOI1;BOI2	BOI1
ZDS1_ZDS2	YMR273C_YML109W	ZDS2;ZDS1	ZDS1		ZDS1			ZDS1;ZDS2																			ZDS1			ZDS1							ZDS1;ZDS2
GSY1_GSY2	YFR015C_YLR258W	GSY2;GSY1		GSY2;GSY1	GSY2;GSY1	GSY2	GSY1;GSY2	GSY1	GSY1						GSY2;GSY1								GSY2			GSY2;GSY1				GSY2		GSY1		GSY2;GSY1	GSY2		GSY2;GSY1										GSY1	GSY2
SSK2_SSK22	YNR031C_YCR073C	SSK2	SSK2;SSK22	SSK2	SSK2	SSK2;SSK22		SSK2												SSK2										SSK2				SSK2				SSK2							SSK2
TPK1_TPK3	YJL164C_YKL166C				TPK1					TPK1									TPK1;TPK3								TPK1							TPK1				TPK3		TPK1							TPK1	TPK1;TPK3	TPK1;TPK3
SBE2_SBE22	YDR351W_YHR103W		SBE22;SBE2					SBE22;SBE2																		SBE22	SBE2	SBE22
HSC82_HSP82	YMR186W_YPL240C	HSC82	HSP82		HSP82;HSC82	HSP82	HSP82	HSP82;HSC82	HSC82;HSP82	HSP82	HSC82		HSP82	HSP82				HSC82;HSP82				HSP82				HSP82							HSC82;HSP82				HSP82			HSP82				HSP82			HSP82	HSP82;HSC82	HSC82
SSB1_SSB2	YDL229W_YNL209W	SSB1;SSB2						SSB1;SSB2	SSB1							SSB2										SSB1;SSB2				SSB1								SSB1		SSB1	SSB1
PRM5_YNL058C	YIL117C_YNL058C	YNL058C	YNL058C;PRM5		PRM5;YNL058C																																											PRM5
MRS3_MRS4	YJL133W_YKR052C																																	MRS4														MRS3
NHP6A_NHP6B	YPR052C_YBR089C-A	NHP6B	NHP6A;NHP6B													NHP6A
PRY1_PRY2	YJL079C_YKR013W		PRY2;PRY1		PRY1	PRY1
SKS1_VHS1	YPL026C_YDR247W	VHS1		SKS1			VHS1					SKS1;VHS1														VHS1				VHS1;SKS1			VHS1				SKS1
MLF3_VHS2	YNL074C_YIL135C	VHS2;MLF3	VHS2		MLF3;VHS2		MLF3		MLF3	MLF3;VHS2				MLF3;VHS2	VHS2														VHS2	MLF3					MLF3;VHS2			VHS2							MLF3;VHS2			MLF3;VHS2
GIC1_GIC2	YHR061C_YDR309C	GIC2	GIC1;GIC2	GIC1;GIC2																										GIC1;GIC2																	GIC2	GIC2
ASK10_RGC1	YGR097W_YPR115W	ASK10;RGC1			ASK10;RGC1	ASK10;RGC1		ASK10		ASK10	RGC1;ASK10	RGC1	ASK10;RGC1	ASK10;RGC1							ASK10					RGC1												ASK10;RGC1		ASK10	RGC1;ASK10							RGC1;ASK10
GPP1_GPP2	YIL053W_YER062C		GPP2;GPP1	GPP1		GPP2;GPP1																											GPP1										GPP1					GPP2
ORM1_ORM2	YGR038W_YLR350W				ORM1;ORM2							ORM2																	ORM2																		ORM2	ORM1;ORM2
KEL1_KEL2	YHR158C_YGR238C	KEL1;KEL2	KEL2;KEL1		KEL1	KEL2															KEL1						KEL2;KEL1			KEL1			KEL1	KEL1				KEL2;KEL1			KEL1;KEL2
TPS3_TSL1	YMR261C_YML100W	TPS3;TSL1		TSL1	TPS3;TSL1	TSL1	TPS3;TSL1		TPS3;TSL1						TSL1		TSL1															TPS3;TSL1		TSL1			TPS3;TSL1					TPS3
TOR1_TOR2	YJR066W_YKL203C		TOR1;TOR2			TOR2;TOR1			TOR2			TOR1							TOR1		TOR1			TOR1			TOR1									TOR1												TOR1;TOR2	TOR2;TOR1
HLR1_LRE1	YDR528W_YCL051W	LRE1		LRE1		HLR1;LRE1																											HLR1		LRE1												LRE1	LRE1
ISF1_MBR1	YMR081C_YKL093W	MBR1			MBR1				MBR1						MBR1											MBR1				MBR1					MBR1												ISF1	ISF1;MBR1
GPB1_GPB2	YOR371C_YAL056W																																			GPB2												GPB2;GPB1
MEP1_MEP3	YGR121C_YPR138C																									MEP1	MEP1	MEP1;MEP3					MEP1
RNR1_RNR3	YER070W_YIL066C	RNR1																		RNR1									RNR3;RNR1		RNR1;RNR3
ATG33_SCM4	YLR356W_YGR049W																							SCM4			SCM4												ATG33
COX5A_COX5B	YNL052W_YIL111W				COX5A
MPC2_MPC3	YHR162W_YGR243W
UPS2_UPS3	YLR168C_YDR185C				UPS2								UPS2																												UPS3
ERP2_ERP4	YAL007C_YOR016C				ERP2																						ERP4
GRX6_GRX7	YDL010W_YBR014C		GRX7																																									GRX6
NQM1_TAL1	YGR043C_YLR354C					NQM1																				TAL1;NQM1
ORC4_RIF2	YPR162C_YLR453C	ORC4;RIF2
RPL20A_RPL20B	YMR242C_YOR312C						RPL20A																																								RPL20A;RPL20B
RPS19A_RPS19B	YOL121C_YNL302C																																														RPS19A;RPS19B		RPS19B
TGL4_TGL5	YKR089C_YOR081C	TGL4;TGL5			TGL4																												TGL4
DIG1_DIG2	YPL049C_YDR480W	DIG1	DIG1	DIG1				DIG1		DIG1	DIG2;DIG1		DIG1;DIG2		DIG1						DIG1;DIG2											DIG1					DIG1;DIG2			DIG2								DIG1
GIN4_KCC4	YDR507C_YCL024W	GIN4;KCC4		KCC4;GIN4			GIN4	GIN4		GIN4		GIN4			GIN4;KCC4		KCC4;GIN4			GIN4							GIN4;KCC4		GIN4	KCC4;GIN4				GIN4			GIN4							GIN4
FPK1_KIN82	YNR047W_YCR091W	FPK1		FPK1	FPK1						FPK1;KIN82	KIN82	FPK1;KIN82													FPK1				FPK1							FPK1			FPK1;KIN82					FPK1
EFT1_EFT2	YOR133W_YDR385W																									EFT1;EFT2		EFT2									EFT1;EFT2								EFT1;EFT2		EFT1
RPL40A_RPL40B	YIL148W_YKR094C			RPL40B																													RPL40B;RPL40A															RPL40B
STB2_STB6	YMR053C_YKL072W				STB2	STB6																																										STB2;STB6
PKH1_PKH2	YDR490C_YOL100W	PKH2	PKH1;PKH2		PKH1		PKH1	PKH1								PKH1											PKH2					PKH2																PKH1	PKH1;PKH2
PPZ1_PPZ2	YML016C_YDR436W	PPZ1;PPZ2	PPZ2;PPZ1	PPZ1					PPZ1			PPZ1	PPZ2													PPZ1		PPZ1
TRK1_TRK2	YJL129C_YKR050W	TRK1										TRK1;TRK2														TRK1													TRK2								TRK1		TRK1
VTC2_VTC3	YFL004W_YPL019C	VTC2;VTC3		VTC2			VTC2;VTC3				VTC2;VTC3							VTC3								VTC2																VTC3;VTC2
ATG41_ICY1	YPL250C_YMR195W	ATG41;ICY1																								ICY1;ATG41																ICY1
INH1_STF1	YDL181W_YDL130W-A			INH1										INH1																					STF1
ORC1_SIR3	YML065W_YLR442C	ORC1;SIR3	SIR3																										SIR3;ORC1
POR1_POR2	YNL055C_YIL114C	POR2
SPS100_YGP1	YHR139C_YNL160W		YGP1;SPS100			YGP1
PTC2_PTC3	YER089C_YBL056W		PTC2;PTC3	PTC2		PTC2;PTC3	PTC2										PTC2;PTC3												PTC2;PTC3		PTC2
YPK1_YPK2	YKL126W_YMR104C	YPK1	YPK1;YPK2				YPK1	YPK1																		YPK2			YPK1			YPK1		YPK1								YPK1					YPK2		YPK1
PCL10_PCL8	YGL134W_YPL219W		PCL8	PCL10;PCL8	PCL10													PCL10								PCL10;PCL8									PCL10										PCL10;PCL8
TPO2_TPO3	YGR138C_YPR156C																									TPO3;TPO2		TPO2;TPO3																			TPO2
ACE2_SWI5	YLR131C_YDR146C	SWI5;ACE2	SWI5	SWI5;ACE2	ACE2		ACE2			ACE2;SWI5								SWI5												SWI5;ACE2		SWI5							SWI5								ACE2;SWI5
RLM1_SMP1	YPL089C_YBR182C		RLM1;SMP1			SMP1;RLM1															RLM1											SMP1
BCH2_CHS6	YKR027W_YJL099W	BCH2	BCH2;CHS6			CHS6
YAP1801_YAP1802	YHR161C_YGR241C		YAP1801																																		YAP1801
CSR2_ECM21	YPR030W_YBL101C	CSR2;ECM21			ECM21;CSR2																										ECM21
FAR10_VPS64	YLR238W_YDR200C			FAR10													FAR10																														VPS64
SSA3_SSA4	YBL075C_YER103W	SSA3;SSA4					SSA3;SSA4											SSA4																														SSA3	SSA3
CPR4_CPR8	YCR069W_YNR028W
CYC1_CYC7	YJR048W_YEL039C																															CYC1																CYC7
DCI1_ECI1	YOR180C_YLR284C																							DCI1		DCI1;ECI1
FAA1_FAA4	YOR317W_YMR246W																									FAA1;FAA4
IDP2_IDP3	YLR174W_YNL009W																									IDP2;IDP3												IDP2
KRE2_KTR6	YDR483W_YPL053C		KRE2
RPS29A_RPS29B	YLR388W_YDL061C
SEC12_SED4	YNR026C_YCR067C
LYS20_LYS21	YDL182W_YDL131W	LYS21;LYS20		LYS21;LYS20				LYS20																		LYS20;LYS21							LYS21								LYS20	LYS21					LYS20
SLM1_SLM2	YIL105C_YNL047C	SLM1;SLM2			SLM1											SLM1																SLM1						SLM1									SLM1
ROD1_ROG3	YOR018W_YFR022W			ROG3	ROD1;ROG3																					ROD1;ROG3				ROG3						ROD1		ROD1							ROD1;ROG3
PPH21_PPH22	YDL134C_YDL188C	PPH21		PPH22															PPH22												PPH21;PPH22			PPH21			PPH21		PPH21			PPH22						PPH22
RNR2_RNR4	YJL026W_YGR180C			RNR4		RNR4							RNR4									RNR2				RNR4	RNR2		RNR4;RNR2		RNR2;RNR4	RNR4	RNR2;RNR4				RNR2
FKH1_FKH2	YIL131C_YNL068C	FKH2;FKH1						FKH1	FKH1										FKH2			FKH2				FKH2	FKH1;FKH2			FKH1;FKH2							FKH2
CAF4_MDV1	YKR036C_YJL112W		CAF4							CAF4
CUE1_CUE4	YMR264W_YML101C				CUE4;CUE1				CUE4											CUE4												CUE4					CUE4
PCL6_PCL7	YER059W_YIL050W	PCL7;PCL6	PCL6	PCL7;PCL6																						PCL6																						PCL7
PMT2_PMT3	YAL023C_YOR321W		PMT2	PMT2;PMT3																																											PMT3
RMD9_YBR238C	YGL107C_YBR238C					YBR238C																								YBR238C																	RMD9
RPS9A_RPS9B	YPL081W_YBR189W					RPS9B	RPS9A									RPS9B																															RPS9B
STR2_YML082W	YJR130C_YML082W	YML082W	YML082W;STR2						STR2	STR2
HAL5_KKQ8	YJL165C_YKL168C	KKQ8;HAL5			HAL5;KKQ8			HAL5			HAL5			HAL5;KKQ8	HAL5											HAL5;KKQ8	HAL5;KKQ8	KKQ8									KKQ8				KKQ8				KKQ8				HAL5
CLB3_CLB4	YDL155W_YLR210W	CLB4;CLB3	CLB4		CLB3																			CLB3			CLB3			CLB3		CLB3			CLB3												CLB3
CSA1_NBP1	YPR174C_YLR457C	NBP1;CSA1	CSA1			CSA1						CSA1		NBP1													CSA1						NBP1
MYO3_MYO5	YKL129C_YMR109W	MYO3			MYO5		MYO5	MYO5			MYO5
CAF120_SKG3	YNL278W_YLR187W	SKG3;CAF120	CAF120;SKG3		CAF120	CAF120																				SKG3	CAF120	CAF120		CAF120;SKG3																	CAF120
MDS3_PMD1	YGL197W_YER132C	MDS3	MDS3	MDS3	MDS3;PMD1	MDS3					PMD1				PMD1					MDS3		MDS3;PMD1				MDS3											PMD1											MDS3
FKS1_GSC2	YLR342W_YGR032W		GSC2;FKS1	FKS1	FKS1			FKS1			FKS1								FKS1		GSC2	GSC2				FKS1						FKS1			FKS1			FKS1									FKS1
MSN2_MSN4	YMR037C_YKL062W	MSN4	MSN2;MSN4	MSN4	MSN4;MSN2	MSN4	MSN4			MSN2				MSN4	MSN2				MSN2				MSN2	MSN2		MSN2;MSN4	MSN4							MSN4			MSN4											MSN2;MSN4	MSN2;MSN4
PGM1_PGM2	YKL127W_YMR105C		PGM1	PGM1	PGM2;PGM1	PGM2	PGM1;PGM2		PGM2						PGM2;PGM1								PGM2;PGM1	PGM2		PGM2			PGM2		PGM2	PGM2;PGM1	PGM1				PGM2;PGM1											PGM1
GPD1_GPD2	YDL022W_YOL059W				GPD1	GPD1	GPD1;GPD2	GPD2		GPD2					GPD2																	GPD1		GPD2													GPD2
PAL1_PAL2	YDR348C_YHR097C	PAL1;PAL2	PAL2;PAL1												PAL2											PAL2	PAL1	PAL1				PAL1;PAL2		PAL2				PAL1									PAL1
ECM33_PST1	YBR078W_YDR055W		PST1;ECM33			PST1																					ECM33																					ECM33
FLC1_FLC3	YPL221W_YGL139W	FLC1														FLC1											FLC1	FLC1;FLC3																			FLC1
CDC50_LEM3	YCR094W_YNL323W		CDC50;LEM3	LEM3																							CDC50																						LEM3
ENV11_VID22	YGR071C_YLR373C	VID22			VID22					VID22																VID22			VID22;ENV11		VID22
LEU4_LEU9	YNL104C_YOR108W	LEU4		LEU4	LEU4																														LEU4												LEU9
PDR1_PDR3	YGL013C_YBL005W	PDR3;PDR1		PDR1	PDR3								PDR1																	PDR1					PDR1				PDR1
RGM1_USV1	YMR182C_YPL230W	USV1	RGM1;USV1	RGM1;USV1	RGM1															USV1						USV1																						RGM1
RTN1_RTN2	YDR233C_YDL204W		RTN2			RTN2;RTN1																						RTN1
TKL1_TKL2	YPR074C_YBR117C		TKL2;TKL1		TKL1	TKL2;TKL1																				TKL1																					TKL1
BCH1_BUD7	YMR237W_YOR299W																					BUD7
COT1_ZRC1	YOR316C_YMR243C																																			ZRC1									ZRC1		COT1
GYL1_GYP5	YMR192W_YPL249C	GYL1		GYP5;GYL1
KDX1_SLT2	YKL161C_YHR030C	SLT2	KDX1;SLT2	SLT2	SLT2	SLT2;KDX1		SLT2					KDX1;SLT2				SLT2				SLT2	SLT2	SLT2	SLT2			SLT2	SLT2	SLT2		SLT2	SLT2						KDX1;SLT2					SLT2				SLT2
MRH1_YRO2	YDR033W_YBR054W	MRH1				YRO2	MRH1		MRH1																			MRH1;YRO2				MRH1										MRH1
GAL83_SIP2	YER027C_YGL208W		GAL83					GAL83	GAL83;SIP2																	GAL83;SIP2							SIP2	SIP2			GAL83;SIP2	SIP2
KIN1_KIN2	YDR122W_YLR096W	KIN2	KIN2					KIN2													KIN2					KIN1;KIN2																					KIN1;KIN2
ALY1_ALY2	YKR021W_YJL084C	ALY2;ALY1		ALY1;ALY2	ALY2							ALY2			ALY2											ALY2		ALY1	ALY2				ALY2		ALY1													ALY1;ALY2
CIN5_YAP6	YOR028C_YDR259C	YAP6;CIN5			CIN5;YAP6	CIN5						CIN5		YAP6	CIN5;YAP6								CIN5					YAP6									YAP6						CIN5					CIN5;YAP6
CUP9_TOS8	YPL177C_YGL096W		TOS8;CUP9	TOS8																											CUP9
DIF1_SML1	YLR437C_YML058W			SML1	SML1			SML1																		SML1			SML1		SML1;DIF1		DIF1		SML1
GAC1_PIG1	YOR178C_YLR273C	GAC1;PIG1	PIG1																							GAC1																			PIG1
RPS8A_RPS8B	YBL072C_YER102W						RPS8A;RPS8B																			RPS8A				RPS8A
SAP185_SAP190	YJL098W_YKR028W	SAP185		SAP185				SAP185			SAP190	SAP190;SAP185				SAP190						SAP185		SAP185
RAS1_RAS2	YOR101W_YNL098C	RAS2;RAS1			RAS2		RAS2		RAS2	RAS2	RAS2							RAS2	RAS2							RAS2							RAS1		RAS2						RAS2						RAS2	RAS2;RAS1	RAS2
DBP1_DED1	YPL119C_YOR204W	DBP1;DED1		DED1	DED1													DED1								DED1						DED1;DBP1	DBP1				DBP1;DED1
ENT1_ENT2	YDL161W_YLR206W	ENT2	ENT2	ENT1	ENT2																					ENT2						ENT1;ENT2		ENT1
TEF1_TEF2	YPR080W_YBR118W	TEF1;TEF2		TEF2			TEF2							TEF2												TEF2;TEF1	TEF2										TEF1											TEF2
CLB1_CLB2	YGR108W_YPR119W	CLB1;CLB2	CLB2											CLB1			CLB2;CLB1									CLB2	CLB2			CLB2				CLB1
NET1_TOF2	YJL076W_YKR010C	NET1;TOF2			NET1		NET1	NET1;TOF2	NET1;TOF2	NET1	NET1															NET1			NET1		NET1			NET1;TOF2				NET1					NET1
INP52_INP53	YNL106C_YOR109W	INP52;INP53	INP53;INP52		INP53		INP52		INP52							INP52	INP52															INP52												INP52			INP52
SPA2_SPH1	YLL021W_YLR313C	SPA2	SPA2	SPA2			SPA2
TIF1_TIF2	YKR059W_YJL138C	TIF1	TIF2																													TIF1;TIF2			TIF2			TIF2	TIF2										TIF2
UBP11_UBP7	YKR098C_YIL156W		UBP7;UBP11	UBP7		UBP11						UBP7														UBP7	UBP7			UBP7;UBP11																		UBP7
ARK1_PRK1	YNL020C_YIL095W	PRK1							PRK1							PRK1	ARK1;PRK1																			ARK1	PRK1
GGA1_GGA2	YDR358W_YHR108W	GGA2	GGA1;GGA2																							GGA2		GGA2															GGA1				GGA2
GRX3_GRX4	YDR098C_YER174C		GRX3;GRX4																				GRX4							GRX4			GRX4										GRX4	GRX3				GRX4	GRX4
CPT1_EPT1	YNL130C_YHR123W																																					CPT1
GSP1_GSP2	YLR293C_YOR185C			GSP1		GSP1																	GSP2
IMD3_IMD4	YLR432W_YML056C						IMD3									IMD4										IMD3;IMD4
PRS2_PRS4	YER099C_YBL068W		PRS2;PRS4												PRS2											PRS4									PRS4
RPL16A_RPL16B	YIL133C_YNL069C																		RPL16A;RPL16B									RPL16B
RPL7A_RPL7B	YGL076C_YPL198W									RPL7A																																							RPL7A
SER3_SER33	YER081W_YIL074C			SER33																						SER3;SER33							SER33															SER33
SMY2_SYH1	YBR172C_YPL105C																													SYH1	SYH1;SMY2
SRL1_SVS1	YOR247W_YPL163C																												SRL1																		SRL1
FRK1_KIN4	YPL141C_YOR233W	KIN4;FRK1	KIN4																	FRK1						KIN4		FRK1		KIN4													KIN4				FRK1
TOM70_TOM71	YNL121C_YHR117W				TOM70	TOM70					TOM71															TOM71		TOM70				TOM70	TOM70;TOM71															TOM71
SAK1_TOS3	YER129W_YGL179C	SAK1						SAK1	SAK1																	TOS3;SAK1																			SAK1
IRA1_IRA2	YBR140C_YOL081W		IRA2		IRA2	IRA2									IRA1;IRA2											IRA2											IRA1;IRA2		IRA2									IRA2
CLB5_CLB6	YPR120C_YGR109C	CLB5;CLB6	CLB5	CLB6	CLB5			CLB5		CLB5																CLB5;CLB6			CLB5;CLB6		CLB6;CLB5			CLB6					CLB5			CLB5
ROM1_ROM2	YGR070W_YLR371W	ROM2;ROM1	ROM2;ROM1	ROM2								ROM2															ROM2					ROM2						ROM1									ROM2
ASM4_NUP53	YDL088C_YMR153W	ASM4;NUP53		NUP53							NUP53	ASM4	ASM4	ASM4																NUP53					ASM4								NUP53					NUP53
MSG5_SDP1	YNL053W_YIL113W		MSG5;SDP1	MSG5	MSG5						MSG5		MSG5						MSG5	SDP1	MSG5	MSG5
PHD1_SOK2	YKL043W_YMR016C	PHD1	PHD1			PHD1		PHD1		PHD1										SOK2	SOK2																			SOK2	SOK2							SOK2
RSC1_RSC2	YGR056W_YLR357W	RSC2	RSC2		RSC1;RSC2					RSC2																RSC2	RSC2			RSC2																			RSC1
SDS23_SDS24	YGL056C_YBR214W	SDS23;SDS24		SDS24;SDS23	SDS24		SDS24																				SDS24					SDS24	SDS24
AIM11_IAI11	YER093C-A_YBL059W																									IAI11						AIM11;IAI11
GRE1_SIP18	YPL223C_YMR175W		GRE1			GRE1;SIP18																																										SIP18
MKC7_YPS1	YDR144C_YLR120C		MKC7;YPS1																							YPS1																					YPS1
MRX16_YLR108C	YDR132C_YLR108C	MRX16		MRX16																													MRX16														MRX16;YLR108C
NCA3_UTH1	YJL116C_YKR042W											UTH1																UTH1									UTH1										NCA3;UTH1
RPL12A_RPL12B	YEL054C_YDR418W	RPL12B																										RPL12A																			RPL12A
RPS0A_RPS0B	YGR214W_YLR048W				RPS0A	RPS0A																																									RPS0B
TRI1_UAF30	YMR233W_YOR295W	TRI1						UAF30	UAF30			UAF30																																			UAF30		UAF30
URA7_URA8	YBL039C_YJR103W			URA7;URA8														URA7													URA7
YDC1_YPC1	YPL087W_YBR183W																		YPC1
RCK1_RCK2	YGL158W_YLR248W	RCK2		RCK1;RCK2		RCK2;RCK1		RCK1		RCK1	RCK1		RCK1				RCK1									RCK2;RCK1			RCK2							RCK2									RCK1		RCK1
SRL3_WHI5	YKR091W_YOR083W	WHI5;SRL3	SRL3	WHI5	WHI5	WHI5																				WHI5;SRL3	WHI5		WHI5;SRL3			WHI5	SRL3					SRL3				WHI5						WHI5
FPR3_FPR4	YML074C_YLR449W					FPR3		FPR3	FPR3									FPR3;FPR4		FPR3								FPR3				FPR3					FPR4
MRK1_RIM11	YDL079C_YMR139W	RIM11			RIM11;MRK1		RIM11								RIM11;MRK1								MRK1;RIM11	RIM11		RIM11				RIM11		MRK1	MRK1	RIM11	MRK1							RIM11		RIM11
CMP2_CNA1	YML057W_YLR433C		CMP2		CMP2;CNA1		CNA1																			CNA1;CMP2	CMP2											CMP2					CNA1
NTH1_NTH2	YDR001C_YBR001C	NTH1																										NTH1					NTH1;NTH2	NTH1														NTH1
RPS21A_RPS21B	YKR057W_YJL136C		RPS21B																							RPS21B	RPS21B					RPS21B	RPS21B															RPS21B	RPS21B
TUB1_TUB3	YML085C_YML124C	TUB3					TUB3		TUB3								TUB3									TUB3					TUB3						TUB3
CMK1_CMK2	YFR014C_YOL016C		CMK2	CMK2	CMK1				CMK1;CMK2		CMK2									CMK2			CMK2	CMK1		CMK1		CMK2				CMK1
DOT6_TOD6	YER088C_YBL054W	DOT6		DOT6	TOD6		DOT6			DOT6					DOT6					TOD6	TOD6					DOT6											DOT6											DOT6;TOD6	DOT6;TOD6
TIF4631_TIF4632	YGR162W_YGL049C	TIF4632						TIF4631	TIF4631						TIF4632	TIF4631		TIF4631									TIF4631																				TIF4631;TIF4632		TIF4631
DDR2_HOR7	YOL052C-A_YMR251W-A		HOR7		DDR2	DDR2;HOR7									DDR2								DDR2	DDR2
DNF1_DNF2	YER166W_YDR093W	DNF2																															DNF2														DNF1
ELO1_ELO2	YJL196C_YCR034W				ELO2							ELO2																												ELO2
GLO2_GLO4	YDR272W_YOR040W																																						GLO4
LAM5_LAM6	YFL042C_YLR072W	LAM5;LAM6			LAM6		LAM6
MLP1_MLP2	YKR095W_YIL149C	MLP1;MLP2																											MLP1		MLP1
OSH6_OSH7	YKR003W_YHR001W	OSH7			OSH6;OSH7								OSH7															OSH6								OSH7	OSH7
PST2_RFS1	YDR032C_YBR052C			PST2																											PST2							RFS1
RPS6A_RPS6B	YPL090C_YBR181C																																				RPS6B										RPS6A;RPS6B
BUB1_MAD3	YGR188C_YJL013C	BUB1;MAD3	BUB1	BUB1	MAD3		BUB1	BUB1		BUB1	BUB1		BUB1		BUB1											BUB1	BUB1																						BUB1
SIS2_VHS3	YKR072C_YOR054C	SIS2;VHS3	SIS2;VHS3	VHS3		SIS2		VHS3;SIS2	VHS3			VHS3														VHS3				SIS2			VHS3						VHS3								SIS2	VHS3
MSB3_MSB4	YNL293W_YOL112W		MSB3;MSB4		MSB3						MSB3									MSB3										MSB3				MSB4								MSB4
SOL1_SOL2	YNR034W_YCR073W-A				SOL2		SOL1										SOL1																		SOL2						SOL2							SOL2
VPS21_YPT53	YOR089C_YNL093W	VPS21	YPT53;VPS21																														VPS21			VPS21						VPS21						YPT53
NRG1_NRG2	YDR043C_YBR066C						NRG1		NRG1																	NRG1;NRG2									NRG1			NRG1	NRG1		NRG1							NRG1
PAM1_SVL3	YDR251W_YPL032C	PAM1	PAM1	PAM1			SVL3				SVL3															PAM1	SVL3	SVL3						SVL3	PAM1						SVL3
CRF1_IFH1	YDR223W_YLR223C	CRF1;IFH1							IFH1										CRF1										IFH1																			IFH1
ENO1_ENO2	YGR254W_YHR174W			ENO2		ENO2	ENO1																			ENO2;ENO1								ENO2
HXT3_HXT5	YDR345C_YHR096C																									HXT5		HXT3																			HXT3
NGL2_NGL3	YMR285C_YML118W																						NGL3				NGL2						NGL3			NGL2												NGL3
PHO87_PHO90	YCR037C_YJL198W			PHO87;PHO90															PHO87
RGI1_RGI2	YER067W_YIL057C			RGI1;RGI2					RGI2																	RGI2	RGI2					RGI2							RGI2								RGI1
RPL6A_RPL6B	YML073C_YLR448W						RPL6A;RPL6B																			RPL6A											RPL6A			RPL6A							RPL6B
RPS4A_RPS4B	YJR145C_YHR203C																													RPS4B																			RPS4A
GIP2_PIG2	YER054C_YIL045W	GIP2							GIP2																	GIP2						GIP2	GIP2				GIP2											GIP2
PCL2_PCL9	YDL127W_YDL179W	PCL2	PCL2	PCL2;PCL9																										PCL2										PCL2;PCL9			PCL9						PCL9
CLA4_SKM1	YNL298W_YOL113W	CLA4	CLA4;SKM1	CLA4		SKM1											CLA4										CLA4	CLA4	CLA4	CLA4		CLA4															CLA4		SKM1
RGA1_RGA2	YOR127W_YDR379W	RGA2;RGA1	RGA1	RGA2	RGA2	RGA1																					RGA1	RGA1		RGA1												RGA2					RGA1	RGA2
AGP1_GNP1	YCL025C_YDR508C				AGP1		GNP1																			GNP1	GNP1	GNP1								AGP1		AGP1				GNP1
MYO2_MYO4	YOR326W_YAL029C		MYO2			MYO2									MYO2;MYO4											MYO2;MYO4																						MYO2
SSO1_SSO2	YPL232W_YMR183C		SSO1;SSO2																							SSO2													SSO2		SSO2							SSO1
ADH1_ADH5	YOL086C_YBR145W	ADH1		ADH1			ADH1											ADH1								ADH5;ADH1														ADH1									ADH1
ADY3_CNM67	YDL239C_YNL225C	CNM67;ADY3		CNM67																						CNM67																					CNM67		CNM67
AFR1_YER158C	YDR085C_YER158C	YER158C;AFR1	AFR1
AIR1_AIR2	YIL079C_YDL175C	AIR1;AIR2																								AIR2				AIR2																	AIR1
BAP2_BAP3	YBR068C_YDR046C	BAP2																										BAP2																					BAP3
DCS1_DCS2	YLR270W_YOR173W				DCS2	DCS2													DCS1;DCS2																		DCS2						DCS2
DIN7_EXO1	YDR263C_YOR033C	EXO1																											EXO1;DIN7		DIN7											DIN7			DIN7
RPS10A_RPS10B	YOR293W_YMR230W								RPS10B			RPS10A									RPS10A																										RPS10A;RPS10B
RSC3_RSC30	YDR303C_YHR056C		RSC30;RSC3			RSC3																																				RSC30
SET3_SET4	YKR029C_YJL105W	SET4;SET3	SET3	SET4		SET3					SET3
SIM1_SUN4	YIL123W_YNL066W				SUN4																						SUN4																				SIM1
DBF2_DBF20	YGR092W_YPR111W	DBF2;DBF20				DBF20													DBF2							DBF2	DBF2			DBF2	DBF2	DBF2										DBF2	DBF2				DBF2	DBF2
GIS1_RPH1	YDR096W_YER169W	GIS1;RPH1	RPH1			GIS1																				GIS1	RPH1		RPH1			RPH1	GIS1	GIS1							GIS1							GIS1	GIS1
BDF1_BDF2	YLR399C_YDL070W	BDF2	BDF1	BDF2	BDF2	BDF1	BDF1	BDF1	BDF1	BDF1	BDF2		BDF2	BDF2												BDF2			BDF2							BDF2												BDF2
SEG1_SEG2	YMR086W_YKL105C	SEG2;SEG1								SEG1		SEG1														SEG1;SEG2		SEG1		SEG1	SEG1	SEG1		SEG1
CDC19_PYK2	YAL038W_YOR347C	CDC19		CDC19	CDC19																					CDC19												CDC19										CDC19;PYK2
CSH1_SUR1	YBR161W_YPL057C		SUR1
DAL80_GZF3	YKR034W_YJL110C				GZF3																					GZF3			GZF3								GZF3											GZF3	GZF3
LAC1_LAG1	YKL008C_YHL003C																									LAC1										LAG1			LAG1								LAG1	LAC1
SLF1_SRO9	YDR515W_YCL037C	SRO9;SLF1														SLF1										SRO9					SRO9	SRO9					SLF1
MCK1_YGK3	YNL307C_YOL128C		MCK1		MCK1;YGK3	MCK1	MCK1	MCK1		MCK1	MCK1				YGK3;MCK1								MCK1	MCK1;YGK3		MCK1	MCK1	MCK1	MCK1		MCK1			MCK1					MCK1
WHI3_WHI4	YNL197C_YDL224C	WHI3	WHI3				WHI4						WHI3								WHI4						WHI4	WHI3	WHI3	WHI4	WHI3																WHI3	WHI3;WHI4	WHI4
ANB1_HYP2	YJR047C_YEL034W		HYP2																				ANB1				HYP2;ANB1			ANB1
BNS1_SPO12	YGR230W_YHR152W	SPO12		SPO12						SPO12																		SPO12
ECM3_YNL095C	YOR092W_YNL095C	YNL095C																															ECM3														ECM3	ECM3
HXK1_HXK2	YFR053C_YGL253W		HXK1;HXK2												HXK2											HXK2											HXK2					HXK2					HXK2		HXK2
PDR8_YRR1	YLR266C_YOR162C	PDR8;YRR1		YRR1	YRR1																											PDR8															PDR8	YRR1
RGT1_EDS1	YKL038W_YBR033W	RGT1																								RGT1																					RGT1	RGT1;EDS1
SEC14_YKL091C	YMR079W_YKL091C																		YKL091C							YKL091C																		YKL091C
SKG6_TOS2	YHR149C_YGR221C	SKG6;TOS2																									SKG6	SKG6																			SKG6
YHP1_YOX1	YDR451C_YML027W	YOX1;YHP1			YHP1	YHP1										YHP1											YHP1			YHP1
LSB3_YSC84	YFR024C-A_YHR016C	YSC84			LSB3		YSC84		LSB3;YSC84			LSB3														YSC84	YSC84;LSB3	LSB3				LSB3		YSC84								YSC84					LSB3
BUL1_BUL2	YMR275C_YML111W		BUL1		BUL1;BUL2												BUL1									BUL2											BUL1												BUL1
GIP3_HER1	YPL137C_YOR227W	HER1			HER1		GIP3																			HER1								HER1
NSG1_NSG2	YHR133C_YNL156C								NSG2																	NSG2;NSG1	NSG2			NSG2													NSG1
PLM2_TOS4	YDR501W_YLR183C	TOS4;PLM2		TOS4																									PLM2						PLM2										PLM2
SPS2_SPS22	YDR522C_YCL048W		SPS22		SPS2									SPS2														SPS22		SPS22														SPS22
REG1_REG2	YDR028C_YBR050C	REG1;REG2	REG2	REG1	REG1			REG1	REG1	REG1							REG1									REG1;REG2			REG1													REG1		REG1				REG1	REG1
CRP1_MDG1	YHR146W_YNL173C				CRP1;MDG1			MDG1	MDG1			MDG1														CRP1;MDG1		CRP1	CRP1	MDG1		MDG1					MDG1										CRP1
YCK1_YCK2	YHR135C_YNL154C										YCK1		YCK1							YCK2						YCK1;YCK2		YCK1		YCK1	YCK1	YCK1								YCK1							YCK2
ABF2_IXR1	YMR072W_YKL032C		IXR1		IXR1											ABF2										IXR1				IXR1	IXR1																IXR1		ABF2;IXR1
KCH1_PRM6	YJR054W_YML047C	KCH1	KCH1																														KCH1	KCH1	KCH1	KCH1
MSA1_MSA2	YOR066W_YKR077W	MSA1;MSA2				MSA1								MSA1													MSA1											MSA2
RTC2_YPQ1	YBR147W_YOL092W	YPQ1	YPQ1;RTC2	YPQ1						YPQ1					RTC2																				RTC2
UBC4_UBC5	YBR082C_YDR059C				UBC4					UBC5				UBC5	UBC4								UBC4	UBC4			UBC4		UBC4;UBC5										UBC4
YBR197C_YPL077C	YBR197C_YPL077C		YPL077C		YPL077C		YBR197C;YPL077C								YPL077C																	YPL077C			YPL077C													YPL077C
AKR1_AKR2	YDR264C_YOR034C																									AKR1		AKR1			AKR1												AKR1
ARE1_ARE2	YCR048W_YNR019W		ARE2	ARE2							ARE2																				ARE1																	ARE2
DMA1_DMA2	YHR115C_YNL116W	DMA1		DMA1										DMA2																DMA2								DMA1
KRE6_SKN1	YPR159W_YGR143W		KRE6;SKN1		KRE6		KRE6																														KRE6	KRE6									KRE6		KRE6
TPM1_TPM2	YNL079C_YIL138C		TPM1	TPM1				TPM1																						TPM1	TPM1	TPM1
PTK1_PTK2	YKL198C_YJR059W	PTK2	PTK2	PTK2	PTK2	PTK2						PTK2			PTK2								PTK2			PTK2						PTK2					PTK2		PTK2			PTK2			PTK2		PTK1
HEH2_SRC1	YDR458C_YML034W	SRC1;HEH2	SRC1		SRC1																					SRC1			SRC1					SRC1
GCS1_SPS18	YDL226C_YNL204C	GCS1	SPS18		GCS1			GCS1	GCS1											GCS1						GCS1	GCS1					GCS1	GCS1
HST1_SIR2	YOL068C_YDL042C	SIR2						SIR2	SIR2;HST1																				SIR2					SIR2	SIR2													SIR2
MID2_MTL1	YLR332W_YGR023W	MID2	MID2			MID2		MID2																				MID2		MID2
ARF1_ARF2	YDL192W_YDL137W	ARF1		ARF2		ARF1		ARF1																		ARF1								ARF2													ARF1
CUE5_DON1	YOR042W_YDR273W	CUE5					CUE5		CUE5	CUE5	CUE5			CUE5						CUE5								CUE5						CUE5													DON1	DON1
ITR1_ITR2	YDR497C_YOL103W				ITR1;ITR2	ITR1																				ITR1	ITR1	ITR1
PSK1_PSK2	YAL017W_YOL045W		PSK2				PSK1		PSK1								PSK2			PSK2				PSK2		PSK1				PSK1		PSK1;PSK2					PSK2
UBP13_UBP9	YBL067C_YER098W	UBP9	UBP13		UBP9						UBP9		UBP9													UBP13	UBP9		UBP9						UBP13	UBP9												UBP9
SHC1_SKT5	YER096W_YBL061C		SKT5	SHC1;SKT5		SKT5		SKT5																		SKT5	SKT5			SKT5																	SKT5	SKT5
SSE1_SSE2	YPL106C_YBR169C		SSE1	SSE1	SSE1		SSE2																				SSE2			SSE1		SSE1	SSE2					SSE1;SSE2		SSE1							SSE2		SSE1
CIK1_VIK1	YMR198W_YPL253C		CIK1	VIK1	CIK1	CIK1	CIK1			CIK1						CIK1											CIK1				CIK1			CIK1						CIK1							CIK1
HBT1_YNL195C	YDL223C_YNL195C	HBT1	HBT1	HBT1	HBT1	HBT1		HBT1	HBT1						HBT1				HBT1							HBT1;YNL195C	HBT1					HBT1	HBT1	HBT1			HBT1	HBT1				HBT1						HBT1
AAC3_PET9	YBR085W_YBL030C																									AAC3
AAP1_APE2	YHR047C_YKL157W
ACA1_CST6	YER045C_YIL036W				CST6	CST6	CST6						CST6															CST6	CST6			CST6			CST6													CST6	CST6
ACC1_HFA1	YNR016C_YMR207C				HFA1		ACC1																			ACC1		HFA1
ADE16_ADE17	YLR028C_YMR120C									ADE17	ADE17																				ADE17	ADE16					ADE16	ADE17
ADY2_ATO2	YCR010C_YNR002C																									ADY2
AFT1_AFT2	YGL071W_YPL202C							AFT2
AGA1_FIG2	YNR044W_YCR089W					AGA1
AIM20_SKG1	YIL158W_YKR100C													SKG1								SKG1						SKG1										SKG1										SKG1
AIM33_PGA3	YML087C_YML125C														AIM33
ALK1_ALK2	YGL021W_YBL009W				ALK2								ALK1		ALK2									ALK1				ALK2				ALK1													ALK2
ALP1_CAN1	YNL270C_YEL063C																									ALP1		CAN1
ALT1_ALT2	YLR089C_YDR111C		ALT1																																												ALT1	ALT1
APA1_APA2	YCL050C_YDR530C			APA1																APA1											APA2
APT1_APT2	YML022W_YDR441C																					APT2											APT1														APT1
AQR1_QDR1	YNL065W_YIL120W				AQR1																							AQR1								AQR1									AQR1
ASI1_ASI3	YMR119W_YNL008C
ASN1_ASN2	YPR145W_YGR124W			ASN1																						ASN1								ASN1			ASN2												ASN2
ASP3-1_ASP3-3	YLR155C_YLR158C
ASP3-2_ASP3-4	YLR157C_YLR160C																																							ASP3-4
AST1_AST2	YBL069W_YER101C			AST2																																											AST1
ATR1_ATR2	YML116W_YMR279C																											ATR1										ATR2	ATR2										ATR1
AUS1_PDR11	YOR011W_YIL013C
AVT5_AVT6	YBL089W_YER119C			AVT6																																							AVT6
BAG7_SAC7	YOR134W_YDR389W	SAC7	SAC7				SAC7						BAG7														SAC7	SAC7	SAC7																		SAC7	BAG7	SAC7
BAT1_BAT2	YHR208W_YJR148W			BAT2		BAT1																																										BAT1
BIT2_BIT61	YBR270C_YJL058C	BIT61																												BIT61				BIT61
BSC2_IRC23	YDR275W_YOR044W																																			IRC23
BTN2_CUR1	YGR142W_YPR158W				CUR1																					BTN2																					BTN2
BTT1_EGD1	YDR252W_YPL037C		EGD1						EGD1
BUD8_BUD9	YLR353W_YGR041W	BUD8	BUD8																							BUD8		BUD8		BUD8								BUD8
CAD1_YAP1	YDR423C_YML007W			CAD1	YAP1	YAP1				YAP1																										CAD1
CDC50_YNR048W	YCR094W_YNR048W		CDC50							YNR048W																	CDC50
CET1_CTL1	YPL228W_YMR180C					CET1	CET1								CET1
CIS1_YGR035C	YLR346C_YGR035C	YGR035C
CIT1_CIT2	YNR001C_YCR005C	CIT2																								CIT1
CKI1_EKI1	YLR133W_YDR147W											CKI1			CKI1																					EKI1					EKI1							CKI1
COQ8_COQ21	YGL119W_YBR230W-A			COQ8
CPR2_CPR5	YHR057C_YDR304C																												CPR5								CPR5
CSM4_MPS2	YPL200W_YGL075C	MPS2													CSM4
CST26_YDR018C	YBR042C_YDR018C			CST26																																												CST26
CTH1_TIS11	YDR151C_YLR136C																TIS11											CTH1										CTH1
CUP2_HAA1	YGL166W_YPR008W	CUP2		CUP2											CUP2																											CUP2
DCV1_YOL019W	YFR012W_YOL019W	DCV1	YOL019W																									YOL019W		YOL019W																			YOL019W
DLS1_DPB3	YJL065C_YBR278W					DLS1																							DPB3		DPB3				DPB3
DOA4_UBP5	YDR069C_YER144C												UBP5
DOG1_DOG2	YHR044C_YHR043C					DOG2											DOG1																			DOG1		DOG1
DOM34_YCL001W-B	YNL001W_YCL001W-B							DOM34
DSF1_MAN2	YEL070W_YNR073C
EBS1_EST1	YDR206W_YLR233C		EBS1		EBS1																																										EST1
ECM10_SSC1	YEL030W_YJR045C	SSC1														SSC1																															ECM10
ECM13_YJR115W	YBL043W_YJR115W																													ECM13						YJR115W
ECM18_ICT1	YDR125C_YLR099C
ECM22_UPC2	YLR228C_YDR213W		ECM22							ECM22																				UPC2
EDC1_EDC2	YGL222C_YER035W								EDC1	EDC1																						EDC1		EDC1			EDC1
EEB1_EHT1	YPL095C_YBR177C																															EHT1	EHT1	EHT1	EHT1
EIS1_YKL050C	YMR031C_YKL050C				EIS1	EIS1	EIS1	EIS1	EIS1			EIS1		EIS1		EIS1							EIS1			EIS1	EIS1				EIS1	EIS1	EIS1	EIS1								EIS1
EMI2_GLK1	YDR516C_YCL040W											EMI2																						EMI2			GLK1		EMI2
EMP46_EMP47	YLR080W_YFL048C												EMP47
EMP70_TMN2	YLR083C_YDR107C		EMP70																					TMN2
EPO1_YLR031W	YMR124W_YLR031W	EPO1																																				EPO1	YLR031W		EPO1
ERP1_ERP6	YAR002C-A_YGL002W
ERV14_ERV15	YGL054C_YBR210W
ESC8_IOC3	YOL017W_YFR013W									ESC8																													ESC8
EUG1_PDI1	YDR518W_YCL043C				EUG1				PDI1				PDI1																								PDI1					PDI1	PDI1
EXG1_SPR1	YLR300W_YOR190W		EXG1			EXG1																												EXG1
FAT3_INA1	YKL187C_YLR413W																									FAT3		INA1
FHN1_NCE102	YGR131W_YPR149W
FLC2_YOR365C	YAL053W_YOR365C		FLC2																																												FLC2
FLO1_FLO5	YAR050W_YHR211W	FLO1																																								FLO1
FMP45_YNL194C	YDL222C_YNL194C	FMP45	YNL194C																FMP45									YNL194C																			YNL194C
FOL3_RMA1	YMR113W_YKL132C				RMA1
FRD1_OSM1	YEL047C_YJR051W			FRD1																			OSM1
FRT1_FRT2	YOR324C_YAL028W	FRT2			FRT2								FRT2	FRT2	FRT2														FRT2				FRT2		FRT2
FUN19_YOR338W	YAL034C_YOR338W	FUN19			FUN19		FUN19				FUN19
GAL1_GAL3	YBR020W_YDR009W						GAL1			GAL3	GAL1															GAL1
GCY1_YPR1	YOR120W_YDR368W																											YPR1																				GCY1
GEA1_GEA2	YJR031C_YEL022W																																GEA2
GFA1_YMR085W	YKL104C_YMR085W		GFA1										GFA1								GFA1													GFA1						GFA1							YMR085W
GFD2_YDR514C	YCL036W_YDR514C																									GFD2																			GFD2
GLG1_GLG2	YKR058W_YJL137C			GLG2																										GLG1			GLG2
GND1_GND2	YHR183W_YGR256W		GND1	GND1																						GND2											GND1		GND1
GPM2_GPM3	YDL021W_YOL056W																																																GPM2
GPX1_HYR1	YKL026C_YIR037W			HYR1																						GPX1
GRS1_GRS2	YBR121C_YPR081C
GRX1_GRX2	YCL035C_YDR513W			GRX2											GRX1															GRX1														GRX1				GRX2
GUP1_GUP2	YGL084C_YPL189W		GUP1																								GUP1																						GUP1
HAL9_TBS1	YOL089C_YBR150C				HAL9																																											HAL9
HBS1_SKI7	YKR084C_YOR076C	HBS1																					SKI7																									HBS1
HEF3_YEF3	YNL014W_YLR249W				YEF3														HEF3							HEF3
HES1_KES1	YOR237W_YPL145C		KES1																							KES1
HMF1_MMF1	YER057C_YIL051C																																MMF1			MMF1			MMF1								HMF1
HMG1_HMG2	YML075C_YLR450W			HMG2																						HMG1						HMG2						HMG2
HMS2_SKN7	YJR147W_YHR206W		SKN7	SKN7	SKN7	SKN7																				SKN7									SKN7
HVG1_VRG4	YER039C_YGL225W
HXT1_HXT6	YHR094C_YDR343C	HXT1				HXT1							HXT6					HXT1								HXT1		HXT6
HXT13_HXT17	YEL069C_YNR072W
HXT4_HXT7	YHR092C_YDR342C												HXT4															HXT4
IGD1_YOL024W	YFR017C_YOL024W			IGD1	IGD1				IGD1																							IGD1	IGD1	IGD1														IGD1
IGO1_IGO2	YNL157W_YHR132W-A	IGO2																IGO2			IGO1						IGO1						IGO1				IGO1					IGO1						IGO1
IMD2_IMD1	YHR216W_YAR073W	IMD2					IMD2						IMD2													IMD2
IMD2_YAR075W	YHR216W_YAR075W	IMD2					IMD2						IMD2													IMD2
IML2_YKR018C	YJL082W_YKR018C			YKR018C			YKR018C
IRC15_LPD1	YPL017C_YFL018C	IRC15
IRS4_TAX4	YKR019C_YJL083W				IRS4
ITC1_YPL216W	YGL133W_YPL216W					YPL216W																				ITC1			ITC1					ITC1
JIP4_YOR019W	YDR475C_YOR019W																																				JIP4		YOR019W						JIP4				JIP4
JSN1_PUF2	YJR091C_YPR042C	JSN1		PUF2								PUF2
KTR2_YUR1	YKR061W_YJL139C		YUR1																															KTR2													KTR2
KTR5_KTR7	YNL029C_YIL085C	KTR7	KTR7			KTR7
LAM1_SIP3	YHR155W_YNL257C	SIP3	LAM1																							SIP3									SIP3
LAM4_YSP2	YHR080C_YDR326C	YSP2	YSP2			YSP2						YSP2														YSP2
LCB3_YSR3	YJL134W_YKR053C							LCB3		LCB3		YSR3								YSR3		YSR3																									LCB3
LCB4_LCB5	YOR171C_YLR260W	LCB4		LCB4			LCB4																					LCB5
LSB1_PIN3	YGR136W_YPR154W
MET31_MET32	YPL038W_YDR253C				MET32																						MET32
MF(ALPHA)1_MF(ALPHA)2	YPL187W_YGL089C									MF(ALPHA)2
MGA2_SPT23	YIR033W_YKL020C					SPT23																				SPT23																					MGA2
MGR3_RCI50	YMR115W_YKL133C				MGR3																						MGR3									MGR3
MIG2_MIG3	YGL209W_YER028C			MIG2																						MIG3																					MIG2
MIP6_PES4	YHR015W_YFR023W				PES4												MIP6
MMT1_MMT2	YMR177W_YPL224C																															MMT2					MMT2
MNN4_MNN14	YKL201C_YJR061W																																														MNN4
MSR1_YDR341C	YHR091C_YDR341C																													MSR1
MST27_MST28	YGL051W_YAR033W	MST28			MST27									MST27
NDE1_NDE2	YMR145C_YDL085W																					NDE2				NDE2																	NDE2
NFI1_SIZ1	YOR156C_YDR409W	SIZ1																													SIZ1
NMA1_NMA2	YLR328W_YGR010W
NPP1_NPP2	YCR026C_YEL016C							NPP1																																				NPP1
NPR1_PRR2	YNL183C_YDL214C										PRR2	NPR1	PRR2													NPR1														PRR2
NSI1_REB1	YDR026C_YBR049C	REB1					REB1	REB1		REB1
NTG1_NTG2	YAL015C_YOL043C																															NTG2
NUP100_NUP116	YKL068W_YMR047C																																									NUP100
NUP157_NUP170	YER105C_YBL079W											NUP170					NUP170
OAF1_PIP2	YAL051W_YOR363C
ODC1_ODC2	YPL134C_YOR222W																									ODC2																	ODC1
OSH2_SWH1	YDL019C_YAR042W		SWH1																							SWH1			OSH2
OSW7_SHE10	YFR039C_YGL228W										OSW7												SHE10										SHE10
PAP2_TRF5	YOL115W_YNL299W																									PAP2			PAP2						PAP2													PAP2
PDR15_PDR5	YDR406W_YOR153W		PDR5				PDR5	PDR5		PDR5	PDR5	PDR5														PDR5	PDR5	PDR5														PDR5
PEX18_PEX21	YHR160C_YGR239C				PEX18
PEX25_PEX27	YPL112C_YOR193W																																			PEX27
PEX30_PEX31	YLR324W_YGR004W				PEX31								PEX30
PHM8_SDT1	YER037W_YGL224C	PHM8	SDT1	PHM8										PHM8																																	PHM8
PIR1_PIR5	YKL164C_YJL160C		PIR1			PIR1																					PIR5						PIR5	PIR5									PIR1
PLB1_PLB3	YMR008C_YOL011W																																	PLB3													PLB3
PRB1_YSP3	YEL060C_YOR003W		PRB1			PRB1							YSP3		YSP3											PRB1		PRB1						PRB1			PRB1										PRB1
PRM8_PRM9	YGL053W_YAR031W
PRO1_YHR033W	YDR300C_YHR033W					YHR033W							YHR033W																				YHR033W		YHR033W
PSP1_YLR177W	YDR505C_YLR177W																																	PSP1					YLR177W									PSP1
PSR1_PSR2	YLL010C_YLR019W							PSR2	PSR2																			PSR1				PSR1
PTM1_YHL017W	YKL039W_YHL017W				PTM1														YHL017W													PTM1
PUS1_PUS2	YPL212C_YGL063W																PUS2
PUS9_RIB2	YDL036C_YOL066C			RIB2									PUS9													RIB2													RIB2
PYC1_PYC2	YGL062W_YBR218C			PYC1									PYC1																			PYC1		PYC2	PYC2														PYC2
RCR1_RCR2	YBR005W_YDR003W	RCR2
RGT2_SNF3	YDL138W_YDL194W	SNF3	SNF3																							SNF3
RNP1_SBP1	YLL046C_YHL034C			SBP1											RNP1	SBP1																SBP1										RNP1
ROG1_YDL109C	YGL144C_YDL109C				ROG1										ROG1								ROG1	ROG1											ROG1
RPL11A_RPL11B	YPR102C_YGR085C																																																RPL11B
RPL13A_RPL13B	YDL082W_YMR142C																									RPL13A								RPL13A													RPL13B		RPL13B
RPL14A_RPL14B	YKL006W_YHL001W		RPL14A																																												RPL14A
RPL15A_RPL15B	YLR029C_YMR121C														RPL15B
RPL17A_RPL17B	YKL180W_YJL177W				RPL17B								RPL17B													RPL17B							RPL17B										RPL17B
RPL19A_RPL19B	YBR084C-A_YBL027W																					RPL19B										RPL19B															RPL19A
RPL1A_RPL1B	YPL220W_YGL135W					RPL1B	RPL1A																			RPL1A
RPL21A_RPL21B	YBR191W_YPL079W																													RPL21B							RPL21B										RPL21A
RPL22A_RPL22B	YLR061W_YFL034C-A		RPL22A																		RPL22A												RPL22A
RPL23A_RPL23B	YBL087C_YER117W																		RPL23B																				RPL23A
RPL24A_RPL24B	YGL031C_YGR148C																			RPL24A																											RPL24A
RPL26A_RPL26B	YLR344W_YGR034W												RPL26B																	RPL26A				RPL26B
RPL27A_RPL27B	YHR010W_YDR471W																													RPL27B			RPL27B
RPL2A_RPL2B	YFR031C-A_YIL018W
RPL31A_RPL31B	YDL075W_YLR406C																																						RPL31B								RPL31A
RPL34A_RPL34B	YER056C-A_YIL052C																																RPL34B
RPL35A_RPL35B	YDL191W_YDL136W		RPL35A
RPL37A_RPL37B	YLR185W_YDR500C																																	RPL37A													RPL37A
RPL41A_RPL41B	YDL184C_YDL133C-A
RPL42A_RPL42B	YNL162W_YHR141C	RPL42B				RPL42A																																									RPL42A
RPL43A_RPL43B	YPR043W_YJR094W-A			RPL43B																						RPL43A										RPL43B
RPL4A_RPL4B	YBR031W_YDR012W	RPL4A																								RPL4A									RPL4A					RPL4A
RPL8A_RPL8B	YHL033C_YLL045C																									RPL8A																						RPL8A	RPL8A
RPS11A_RPS11B	YDR025W_YBR048W																		RPS11B											RPS11B												RPS11B					RPS11A
RPS14A_RPS14B	YCR031C_YJL191W																																																RPS14B
RPS16A_RPS16B	YMR143W_YDL083C																													RPS16A																			RPS16A
RPS17A_RPS17B	YML024W_YDR447C																																																RPS17A
RPS18A_RPS18B	YDR450W_YML026C																																							RPS18B	RPS18B						RPS18B
RPS1A_RPS1B	YLR441C_YML063W																																							RPS1B							RPS1B
RPS23A_RPS23B	YGR118W_YPR132W																									RPS23A
RPS24A_RPS24B	YER074W_YIL069C													RPS24B																RPS24A								RPS24A	RPS24A								RPS24A
RPS25A_RPS25B	YGR027C_YLR333C			RPS25B	RPS25A		RPS25B																									RPS25A		RPS25B						RPS25B
RPS26A_RPS26B	YGL189C_YER131W		RPS26A	RPS26B												RPS26B			RPS26A														RPS26B
RPS27A_RPS27B	YKL156W_YHR021C																																	RPS27B
RPS28A_RPS28B	YOR167C_YLR264W		RPS28B	RPS28B																												RPS28B															RPS28B
RPS30A_RPS30B	YLR287C-A_YOR182C																																						RPS30A
RPS7A_RPS7B	YOR096W_YNL096C																																														RPS7A		RPS7A
YHR054C_RSC30	YHR054C_YHR056C		RSC30																																							RSC30
RSC6_SNF12	YCR052W_YNR023W								RSC6		RSC6																									SNF12
RSF2_TDA9	YJR127C_YML081W			TDA9
RTR1_RTR2	YER139C_YDR066C						RTR1												RTR1								RTR1				RTR1		RTR1									RTR1
SAM1_SAM2	YLR180W_YDR502C																						SAM1									SAM1								SAM1
SAP155_SAP4	YFR040W_YGL229C			SAP155													SAP4		SAP155					SAP155		SAP155
SBH1_SBH2	YER087C-B_YER019C-A
SCO1_SCO2	YBR037C_YBR024W												SCO1		SCO1			SCO2																														SCO1
SCS2_SCS22	YER120W_YBL091C-A	SCS2	SCS2									SCS2															SCS2
SDH1_YJL045W	YKL148C_YJL045W				SDH1																																												SDH1
SDH4_SHH4	YDR178W_YLR164W				SDH4							SDH4																											SHH4
SEC24_SFB2	YIL109C_YNL049C			SEC24																													SEC24					SFB2
SED1_SPI1	YDR077W_YER150W		SED1	SPI1		SED1	SPI1																												SPI1												SPI1
SNC1_SNC2	YAL030W_YOR327C							SNC2				SNC2										SNC1								SNC1
SNG1_YJR015W	YGR197C_YJR015W		SNG1																	YJR015W										SNG1					SNG1
SOL3_SOL4	YHR163W_YGR248W					SOL4																												SOL3
SPO19_SPR2	YPL130W_YOR214C	SPO19
SPO21_YSW1	YOL091W_YBR148W	YSW1			SPO21
SRO7_SRO77	YPR032W_YBL106C		SRO7										SRO7	SRO7														SRO7			SRO7							SRO7			SRO7						SRO7
SSF1_SSF2	YHR066W_YDR312W								SSF1	SSF1			SSF2						SSF1							SSF2							SSF2															SSF2
STB1_YOL131W	YNL309W_YOL131W	STB1					STB1			STB1																				YOL131W		STB1											STB1
STF2_TMA10	YGR008C_YLR327C	STF2	TMA10		STF2	TMA10				TMA10				STF2		STF2								TMA10			STF2							STF2														STF2
STP1_STP2	YDR463W_YHR006W		STP1		STP2										STP2		STP2																																STP2
STP3_STP4	YLR375W_YDL048C	STP4					STP3																															STP3
SUT1_SUT2	YGL162W_YPR009W	SUT1											SUT1		SUT2
SYC1_YSH1	YOR179C_YLR277C			SYC1			YSH1		YSH1																												SYC1
TFC7_YNL108C	YOR110W_YNL108C	TFC7	YNL108C	TFC7	YNL108C																									YNL108C
THI74_YML018C	YDR438W_YML018C
TRR1_TRR2	YDR353W_YHR106W																						TRR1
TRX1_TRX2	YLR043C_YGR209C
TSA1_TSA2	YML028W_YDR453C																		TSA2								TSA1		TSA1		TSA1			TSA1
UBX6_UBX7	YJL048C_YBR273C				UBX7										UBX7				UBX7								UBX7				UBX7
UGP1_YHL012W	YKL035W_YHL012W	UGP1	UGP1	UGP1	UGP1				UGP1																							UGP1		UGP1			UGP1					UGP1
UME1_WTM2	YPL139C_YOR229W	UME1		UME1					WTM2			UME1																	WTM2	WTM2		WTM2	UME1
URA10_URA5	YMR271C_YML106W		URA5																							URA5																					URA5
UTR1_YEF1	YJR049C_YEL041W																																		UTR1		UTR1											UTR1
VBA3_VBA5	YCL069W_YKR105C
VHR1_VHR2	YIL056W_YER064C	VHR1						VHR2										VHR2											VHR2		VHR2												VHR2	VHR2
VMR1_YBT1	YHL035C_YLL048C	VMR1	YBT1						VMR1																																							VMR1
VPS5_YKR078W	YOR069W_YKR078W	YKR078W	VPS5																										VPS5		VPS5																		VPS5
VPS62_TDA6	YGR141W_YPR157W				VPS62			TDA6
VPS73_YBR241C	YGL104C_YBR241C								VPS73				VPS73																						VPS73
YAP5_YAP7	YIR018W_YOL028C	YAP7																				YAP7															YAP7
YBP1_YBP2	YBR216C_YGL060W
YEA6_YIA6	YEL006W_YIL006W
YEH1_YEH2	YLL012W_YLR020C
YET1_YET2	YKL065C_YMR040W
YMC1_YMC2	YPR058W_YBR104W				YMC1									YMC1
YPT31_YPT32	YER031C_YGL210W																																YPT32					YPT32		YPT32		YPT32					YPT32
YGR283C_YMR310C	YGR283C_YMR310C																YGR283C
YLR297W_YOR186W	YLR297W_YOR186W	YLR297W																																													YLR297W
YMR295C_YGR273C	YMR295C_YGR273C		YMR295C		YMR295C	YMR295C				YMR295C	YMR295C			YMR295C		YMR295C			YMR295C							YMR295C		YMR295C		YGR273C
YOR342C_YAL037W	YOR342C_YAL037W																															YOR342C
YPL191C_YGL082W	YPL191C_YGL082W										YGL082W																				YGL082W	YGL082W	YPL191C
AAD15_AAD3	YOL165C_YCR107W
CUP1-1_CUP1-2	YHR053C_YHR055C
EGO2_EGO4	YCR075W-A_YNR034W-A
GDH1_GDH3	YOR375C_YAL062W
GEX1_GEX2	YCL073C_YKR106W
LSO1_LSO2	YJR005C-A_YGR169C-A
RPL18A_RPL18B	YOL120C_YNL301C
RPL33A_RPL33B	YPL143W_YOR234C
RTA1_YLR046C	YGR213C_YLR046C
SDH3_SHH3	YKL141W_YMR118C
TIR2_TIR3	YOR010C_YIL011W
TRE1_TRE2	YPL176C_YOR256C
[truncated: 84 more columns]

[truncated: 1 more sheets: S11_kinase_PWM]
